# Supplementary material for: The RNA-binding protein ARPP21 controls dendritic branching by functionally opposing the miRNA it hosts
Source: Nat Commun. 2018 Mar 26;9:1235. doi: 10.1038/s41467-018-03681-3 (PMC5964322; doi:10.1038/s41467-018-03681-3)
Supplement: Supplementary file 4 — Supplementary Data 1(XLSX 446 kb) [file 41467_2018_3681_MOESM4_ESM.xlsx]

## Sheet: Arpp21 iCLIP+TREx transcriptome
Supplementary Data 1. mRNAs identified in the App21 iCLIP and all transcripts detected in the public TREx-293 RNA-Seq dataset . The TREx-293 expression data was used as background control for the KEGG pathway enrichment analysis.
Arpp21 iCLIP targets		TREx293 transcriptome
Ensemble Gene ID	Gene symbol	Ensemble Gene ID
ENSG00000001167	NFYA	ENSG00000228253
ENSG00000003056	M6PR	ENSG00000198804
ENSG00000003989	SLC7A2	ENSG00000198712
ENSG00000004059	ARF5	ENSG00000198899
ENSG00000004455	AK2	ENSG00000198938
ENSG00000004478	FKBP4	ENSG00000156508
ENSG00000004779	NDUFAB1	ENSG00000198918
ENSG00000004897	CDC27	ENSG00000105193
ENSG00000005007	UPF1	ENSG00000140988
ENSG00000005100	DHX33	ENSG00000229117
ENSG00000005339	CREBBP	ENSG00000138326
ENSG00000005436	GCFC2	ENSG00000174444
ENSG00000005486	RHBDD2	ENSG00000161970
ENSG00000005893	LAMP2	ENSG00000227063
ENSG00000006125	AP2B1	ENSG00000131469
ENSG00000006459	KDM7A	ENSG00000177954
ENSG00000006576	PHTF2	ENSG00000186468
ENSG00000006744	ELAC2	ENSG00000142534
ENSG00000006831	ADIPOR2	ENSG00000212907
ENSG00000007168	PAFAH1B1	ENSG00000221753
ENSG00000008282	SYPL1	ENSG00000181163
ENSG00000008294	SPAG9	ENSG00000204628
ENSG00000008394	MGST1	ENSG00000196262
ENSG00000008735	MAPK8IP2	ENSG00000187514
ENSG00000008952	SEC62	ENSG00000182774
ENSG00000009307	CSDE1	ENSG00000265681
ENSG00000009335	UBE3C	ENSG00000197756
ENSG00000009954	BAZ1B	ENSG00000198886
ENSG00000010270	STARD3NL	ENSG00000124614
ENSG00000011007	TCEB3	ENSG00000272852
ENSG00000011114	BTBD7	ENSG00000105372
ENSG00000011258	MBTD1	ENSG00000171858
ENSG00000011304	PTBP1	ENSG00000134419
ENSG00000012174	MBTPS2	ENSG00000108298
ENSG00000012660	ELOVL5	ENSG00000213741
ENSG00000012963	UBR7	ENSG00000198840
ENSG00000013275	PSMC4	ENSG00000198034
ENSG00000014919	COX15	ENSG00000210082
ENSG00000015479	MATR3	ENSG00000125691
ENSG00000015676	NUDCD3	ENSG00000142937
ENSG00000017260	ATP2C1	ENSG00000167526
ENSG00000018408	WWTR1	ENSG00000089009
ENSG00000020129	NCDN	ENSG00000142676
ENSG00000021574	SPAST	ENSG00000144713
ENSG00000023516	AKAP11	ENSG00000063177
ENSG00000023734	STRAP	ENSG00000172809
ENSG00000023909	GCLM	ENSG00000115268
ENSG00000025800	KPNA6	ENSG00000161016
ENSG00000026025	VIM	ENSG00000149273
ENSG00000028203	VEZT	ENSG00000111640
ENSG00000029364	SLC39A9	ENSG00000166165
ENSG00000033178	UBA6	ENSG00000142541
ENSG00000033867	SLC4A7	ENSG00000198695
ENSG00000034152	MAP2K3	ENSG00000074800
ENSG00000034713	GABARAPL2	ENSG00000071082
ENSG00000035687	ADSS	ENSG00000198763
ENSG00000037749	MFAP3	ENSG00000135486
ENSG00000038274	MAT2B	ENSG00000136942
ENSG00000040633	PHF23	ENSG00000198242
ENSG00000041357	PSMA4	ENSG00000105640
ENSG00000043093	DCUN1D1	ENSG00000089157
ENSG00000043355	ZIC2	ENSG00000137154
ENSG00000046604	DSG2	ENSG00000145592
ENSG00000046653	GPM6B	ENSG00000122406
ENSG00000047634	SCML1	ENSG00000137818
ENSG00000047849	MAP4	ENSG00000145425
ENSG00000047932	GOPC	ENSG00000170315
ENSG00000048405	ZNF800	ENSG00000196531
ENSG00000048544	MRPS10	ENSG00000198727
ENSG00000048740	CELF2	ENSG00000241343
ENSG00000049167	ERCC8	ENSG00000269315
ENSG00000049245	VAMP3	ENSG00000163682
ENSG00000049449	RCN1	ENSG00000174748
ENSG00000050426	LETMD1	ENSG00000100316
ENSG00000052723	SIKE1	ENSG00000272060
ENSG00000052802	MSMO1	ENSG00000227097
ENSG00000053372	MRTO4	ENSG00000254772
ENSG00000054118	THRAP3	ENSG00000147604
ENSG00000054598	FOXC1	ENSG00000122566
ENSG00000054793	ATP9A	ENSG00000133112
ENSG00000055070	SZRD1	ENSG00000130255
ENSG00000055917	PUM2	ENSG00000162244
ENSG00000056097	ZFR	ENSG00000242716
ENSG00000056277	ZNF280C	ENSG00000241335
ENSG00000056586	RC3H2	ENSG00000268963
ENSG00000057019	DCBLD2	ENSG00000234851
ENSG00000057252	SOAT1	ENSG00000143947
ENSG00000057608	GDI2	ENSG00000258017
ENSG00000057757	PITHD1	ENSG00000182899
ENSG00000058063	ATP11B	ENSG00000260501
ENSG00000058262	SEC61A1	ENSG00000148303
ENSG00000058272	PPP1R12A	ENSG00000083845
ENSG00000058673	ZC3H11A	ENSG00000198888
ENSG00000058804	NDC1	ENSG00000114391
ENSG00000059573	ALDH18A1	ENSG00000156482
ENSG00000059758	CDK17	ENSG00000109475
ENSG00000060138	YBX3	ENSG00000197958
ENSG00000060237	WNK1	ENSG00000111716
ENSG00000060688	SNRNP40	ENSG00000112306
ENSG00000060749	QSER1	ENSG00000198786
ENSG00000060982	BCAT1	ENSG00000198755
ENSG00000061676	NCKAP1	ENSG00000166441
ENSG00000061794	MRPS35	ENSG00000167658
ENSG00000061987	MON2	ENSG00000168028
ENSG00000062485	CS	ENSG00000171863
ENSG00000062650	WAPL	ENSG00000080824
ENSG00000062716	VMP1	ENSG00000108953
ENSG00000062725	APPBP2	ENSG00000196656
ENSG00000063244	U2AF2	ENSG00000243678
ENSG00000063322	MED29	ENSG00000067225
ENSG00000063601	MTMR1	ENSG00000123416
ENSG00000064651	SLC12A2	ENSG00000132341
ENSG00000064666	CNN2	ENSG00000161960
ENSG00000065000	AP3D1	ENSG00000065978
ENSG00000065150	IPO5	ENSG00000198830
ENSG00000065243	PKN2	ENSG00000221983
ENSG00000065526	SPEN	ENSG00000164587
ENSG00000065613	SLK	ENSG00000115053
ENSG00000065911	MTHFD2	ENSG00000229807
ENSG00000066044	ELAVL1	ENSG00000105202
ENSG00000066117	SMARCD1	ENSG00000104904
ENSG00000066136	NFYC	ENSG00000110700
ENSG00000066322	ELOVL1	ENSG00000149925
ENSG00000066427	ATXN3	ENSG00000116251
ENSG00000066654	THUMPD1	ENSG00000173660
ENSG00000067141	NEO1	ENSG00000145741
ENSG00000067167	TRAM1	ENSG00000223367
ENSG00000067208	EVI5	ENSG00000231500
ENSG00000067533	RRP15	ENSG00000226225
ENSG00000067560	RHOA	ENSG00000235650
ENSG00000067955	CBFB	ENSG00000092199
ENSG00000068024	HDAC4	ENSG00000109971
ENSG00000068366	ACSL4	ENSG00000096150
ENSG00000068697	LAPTM4A	ENSG00000132507
ENSG00000068796	KIF2A	ENSG00000241468
ENSG00000069275	NUCKS1	ENSG00000220842
ENSG00000069667	RORA	ENSG00000101361
ENSG00000069702	TGFBR3	ENSG00000008988
ENSG00000070087	PFN2	ENSG00000177600
ENSG00000070214	SLC44A1	ENSG00000266658
ENSG00000070367	EXOC5	ENSG00000203875
ENSG00000070718	AP3M2	ENSG00000211459
ENSG00000070756	PABPC1	ENSG00000117450
ENSG00000070770	CSNK2A2	ENSG00000096384
ENSG00000070831	CDC42	ENSG00000110955
ENSG00000070961	ATP2B1	ENSG00000164032
ENSG00000071073	MGAT4A	ENSG00000127184
ENSG00000071553	ATP6AP1	ENSG00000188846
ENSG00000071626	DAZAP1	ENSG00000108561
ENSG00000071655	MBD3	ENSG00000111775
ENSG00000072041	SLC6A15	ENSG00000169045
ENSG00000072062	PRKACA	ENSG00000125743
ENSG00000072274	TFRC	ENSG00000244398
ENSG00000072364	AFF4	ENSG00000108518
ENSG00000072501	SMC1A	ENSG00000154277
ENSG00000072803	FBXW11	ENSG00000184009
ENSG00000072849	DERL2	ENSG00000267807
ENSG00000072958	AP1M1	ENSG00000092841
ENSG00000073008	PVR	ENSG00000135390
ENSG00000073111	MCM2	ENSG00000265401
ENSG00000073584	SMARCE1	ENSG00000248527
ENSG00000073614	KDM5A	ENSG00000119335
ENSG00000073969	NSF	ENSG00000235655
ENSG00000074695	LMAN1	ENSG00000132475
ENSG00000074696	HACD3	ENSG00000087460
ENSG00000074800	ENO1	ENSG00000117632
ENSG00000074842	MYDGF	ENSG00000126267
ENSG00000075624	ACTB	ENSG00000125835
ENSG00000075785	RAB7A	ENSG00000165119
ENSG00000075975	MKRN2	ENSG00000178982
ENSG00000076053	RBM7	ENSG00000114942
ENSG00000076108	BAZ2A	ENSG00000099901
ENSG00000076248	UNG	ENSG00000147403
ENSG00000077147	TM9SF3	ENSG00000105185
ENSG00000077232	DNAJC10	ENSG00000130066
ENSG00000077235	GTF3C1	ENSG00000240972
ENSG00000077254	USP33	ENSG00000169020
ENSG00000077458	FAM76B	ENSG00000150991
ENSG00000077549	CAPZB	ENSG00000149806
ENSG00000077721	UBE2A	ENSG00000147140
ENSG00000078043	PIAS2	ENSG00000166598
ENSG00000078140	UBE2K	ENSG00000144381
ENSG00000078369	GNB1	ENSG00000134333
ENSG00000078399	HOXA9	ENSG00000175061
ENSG00000078668	VDAC3	ENSG00000189343
ENSG00000079246	XRCC5	ENSG00000034510
ENSG00000079332	SAR1A	ENSG00000189403
ENSG00000079387	SENP1	ENSG00000188612
ENSG00000079819	EPB41L2	ENSG00000128272
ENSG00000079950	STX7	ENSG00000166710
ENSG00000080345	RIF1	ENSG00000150753
ENSG00000080371	RAB21	ENSG00000171314
ENSG00000080603	SRCAP	ENSG00000015479
ENSG00000080608	PUM3	ENSG00000197111
ENSG00000080819	CPOX	ENSG00000130726
ENSG00000080824	HSP90AA1	ENSG00000005022
ENSG00000080986	NDC80	ENSG00000196419
ENSG00000081087	OSTM1	ENSG00000168653
ENSG00000081692	JMJD4	ENSG00000089280
ENSG00000082269	FAM135A	ENSG00000172757
ENSG00000082293	COL19A1	ENSG00000163041
ENSG00000082497	SERTAD4	ENSG00000214736
ENSG00000082641	NFE2L1	ENSG00000142864
ENSG00000082701	GSK3B	ENSG00000163468
ENSG00000082898	XPO1	ENSG00000140264
ENSG00000083312	TNPO1	ENSG00000173915
ENSG00000083444	PLOD1	ENSG00000116288
ENSG00000083642	PDS5B	ENSG00000268548
ENSG00000083844	ZNF264	ENSG00000111669
ENSG00000083857	FAT1	ENSG00000142168
ENSG00000084073	ZMPSTE24	ENSG00000170144
ENSG00000084090	STARD7	ENSG00000123349
ENSG00000084093	REST	ENSG00000113558
ENSG00000084234	APLP2	ENSG00000239672
ENSG00000084652	TXLNA	ENSG00000104824
ENSG00000084733	RAB10	ENSG00000106153
ENSG00000085063	CD59	ENSG00000075624
ENSG00000085365	SCAMP1	ENSG00000133124
ENSG00000085415	SEH1L	ENSG00000108107
ENSG00000085449	WDFY1	ENSG00000143742
ENSG00000085491	SLC25A24	ENSG00000166508
ENSG00000085719	CPNE3	ENSG00000105220
ENSG00000085721	RRN3	ENSG00000143761
ENSG00000085733	CTTN	ENSG00000108106
ENSG00000085872	CHERP	ENSG00000183311
ENSG00000086062	B4GALT1	ENSG00000088247
ENSG00000086504	MRPL28	ENSG00000231555
ENSG00000086598	TMED2	ENSG00000153187
ENSG00000086619	ERO1B	ENSG00000103202
ENSG00000087253	LPCAT2	ENSG00000187109
ENSG00000087274	ADD1	ENSG00000178741
ENSG00000087338	GMCL1	ENSG00000269968
ENSG00000087460	GNAS	ENSG00000140350
ENSG00000088247	KHSRP	ENSG00000127922
ENSG00000088256	GNA11	ENSG00000143799
ENSG00000088356	PDRG1	ENSG00000171530
ENSG00000088448	ANKRD10	ENSG00000167815
ENSG00000088930	XRN2	ENSG00000170515
ENSG00000088986	DYNLL1	ENSG00000103495
ENSG00000089057	SLC23A2	ENSG00000185787
ENSG00000089351	GRAMD1A	ENSG00000075415
ENSG00000089597	GANAB	ENSG00000265047
ENSG00000089685	BIRC5	ENSG00000169567
ENSG00000089693	MLF2	ENSG00000262088
ENSG00000089902	RCOR1	ENSG00000099341
ENSG00000090060	PAPOLA	ENSG00000135624
ENSG00000090447	TFAP4	ENSG00000182004
ENSG00000090487	SPG21	ENSG00000138668
ENSG00000090615	GOLGA3	ENSG00000118181
ENSG00000091009	RBM27	ENSG00000108424
ENSG00000091039	OSBPL8	ENSG00000197451
ENSG00000091138	SLC26A3	ENSG00000132646
ENSG00000091140	DLD	ENSG00000167978
ENSG00000091317	CMTM6	ENSG00000088448
ENSG00000091527	CDV3	ENSG00000131143
ENSG00000091542	ALKBH5	ENSG00000164405
ENSG00000091651	ORC6	ENSG00000198258
ENSG00000092140	G2E3	ENSG00000234741
ENSG00000092199	HNRNPC	ENSG00000179218
ENSG00000092201	SUPT16H	ENSG00000159199
ENSG00000092531	SNAP23	ENSG00000116560
ENSG00000092820	EZR	ENSG00000261409
ENSG00000092841	MYL6	ENSG00000262477
ENSG00000092847	AGO1	ENSG00000207148
ENSG00000092964	DPYSL2	ENSG00000183648
ENSG00000092978	GPATCH2	ENSG00000104529
ENSG00000094880	CDC23	ENSG00000063244
ENSG00000094916	CBX5	ENSG00000110958
ENSG00000094975	SUCO	ENSG00000188229
ENSG00000095015	MAP3K1	ENSG00000130770
ENSG00000095139	ARCN1	ENSG00000143933
ENSG00000095209	TMEM38B	ENSG00000070756
ENSG00000095574	IKZF5	ENSG00000238715
ENSG00000095787	WAC	ENSG00000166226
ENSG00000095906	NUBP2	ENSG00000165672
ENSG00000096060	FKBP5	ENSG00000140391
ENSG00000096063	SRPK1	ENSG00000176340
ENSG00000096070	BRPF3	ENSG00000205937
ENSG00000096401	CDC5L	ENSG00000099783
ENSG00000096433	ITPR3	ENSG00000164104
ENSG00000097096	SYDE2	ENSG00000107223
ENSG00000099194	SCD	ENSG00000116459
ENSG00000099219	ERMP1	ENSG00000087086
ENSG00000099246	RAB18	ENSG00000100129
ENSG00000099250	NRP1	ENSG00000240342
ENSG00000099341	PSMD8	ENSG00000152795
ENSG00000099622	CIRBP	ENSG00000172270
ENSG00000099783	HNRNPM	ENSG00000272540
ENSG00000099800	TIMM13	ENSG00000200913
ENSG00000099804	CDC34	ENSG00000026025
ENSG00000099810	MTAP	ENSG00000159377
ENSG00000099817	POLR2E	ENSG00000120438
ENSG00000099834	CDHR5	ENSG00000088986
ENSG00000099901	RANBP1	ENSG00000215945
ENSG00000099940	SNAP29	ENSG00000115541
ENSG00000099942	CRKL	ENSG00000126261
ENSG00000099956	SMARCB1	ENSG00000152234
ENSG00000099995	SF3A1	ENSG00000009307
ENSG00000100014	SPECC1L	ENSG00000103363
ENSG00000100030	MAPK1	ENSG00000232112
ENSG00000100034	PPM1F	ENSG00000265150
ENSG00000100201	DDX17	ENSG00000264804
ENSG00000100216	TOMM22	ENSG00000205581
ENSG00000100227	POLDIP3	ENSG00000178952
ENSG00000100242	SUN2	ENSG00000156261
ENSG00000100304	TTLL12	ENSG00000111786
ENSG00000100320	RBFOX2	ENSG00000154518
ENSG00000100345	MYH9	ENSG00000136810
ENSG00000100350	FOXRED2	ENSG00000104852
ENSG00000100354	TNRC6B	ENSG00000127022
ENSG00000100380	ST13	ENSG00000238369
ENSG00000100401	RANGAP1	ENSG00000143321
ENSG00000100418	DESI1	ENSG00000167468
ENSG00000100528	CNIH1	ENSG00000130520
ENSG00000100591	AHSA1	ENSG00000011304
ENSG00000100596	SPTLC2	ENSG00000041357
ENSG00000100614	PPM1A	ENSG00000213860
ENSG00000100632	ERH	ENSG00000136450
ENSG00000100644	HIF1A	ENSG00000159335
ENSG00000100664	EIF5	ENSG00000113387
ENSG00000100697	DICER1	ENSG00000074071
ENSG00000100731	PCNX1	ENSG00000143621
ENSG00000100784	RPS6KA5	ENSG00000180817
ENSG00000100796	PPP4R3A	ENSG00000168159
ENSG00000100811	YY1	ENSG00000126457
ENSG00000100852	ARHGAP5	ENSG00000131051
ENSG00000100934	SEC23A	ENSG00000116754
ENSG00000100994	PYGB	ENSG00000145912
ENSG00000101003	GINS1	ENSG00000161547
ENSG00000101084	C20orf24	ENSG00000100028
ENSG00000101126	ADNP	ENSG00000198668
ENSG00000101144	BMP7	ENSG00000130402
ENSG00000101146	RAE1	ENSG00000167085
ENSG00000101150	TPD52L2	ENSG00000135446
ENSG00000101166	PRELID3B	ENSG00000004455
ENSG00000101193	GID8	ENSG00000166136
ENSG00000101220	C20orf27	ENSG00000173812
ENSG00000101246	ARFRP1	ENSG00000185624
ENSG00000101266	CSNK2A1	ENSG00000129351
ENSG00000101294	HM13	ENSG00000167996
ENSG00000101337	TM9SF4	ENSG00000089220
ENSG00000101343	CRNKL1	ENSG00000207383
ENSG00000101346	POFUT1	ENSG00000266447
ENSG00000101367	MAPRE1	ENSG00000004478
ENSG00000101413	RPRD1B	ENSG00000198931
ENSG00000101444	AHCY	ENSG00000135821
ENSG00000101493	ZNF516	ENSG00000139644
ENSG00000101557	USP14	ENSG00000241837
ENSG00000101558	VAPA	ENSG00000165629
ENSG00000101596	SMCHD1	ENSG00000104738
ENSG00000101856	PGRMC1	ENSG00000137309
ENSG00000101911	PRPS2	ENSG00000131828
ENSG00000101935	AMMECR1	ENSG00000084623
ENSG00000101966	XIAP	ENSG00000124562
ENSG00000101972	STAG2	ENSG00000160201
ENSG00000101974	ATP11C	ENSG00000123562
ENSG00000102024	PLS3	ENSG00000088832
ENSG00000102081	FMR1	ENSG00000105221
ENSG00000102098	SCML2	ENSG00000100353
ENSG00000102158	MAGT1	ENSG00000101182
ENSG00000102189	EEA1	ENSG00000119705
ENSG00000102221	JADE3	ENSG00000130811
ENSG00000102317	RBM3	ENSG00000090266
ENSG00000102390	PBDC1	ENSG00000168385
ENSG00000102471	NDFIP2	ENSG00000124767
ENSG00000102531	FNDC3A	ENSG00000104408
ENSG00000102572	STK24	ENSG00000143549
ENSG00000102780	DGKH	ENSG00000111229
ENSG00000102781	KATNAL1	ENSG00000102144
ENSG00000102786	INTS6	ENSG00000269666
ENSG00000102908	NFAT5	ENSG00000259781
ENSG00000102978	POLR2C	ENSG00000123975
ENSG00000103018	CYB5B	ENSG00000140990
ENSG00000103024	NME3	ENSG00000115875
ENSG00000103126	AXIN1	ENSG00000184779
ENSG00000103202	NME4	ENSG00000158710
ENSG00000103249	CLCN7	ENSG00000108654
ENSG00000103257	SLC7A5	ENSG00000149100
ENSG00000103264	FBXO31	ENSG00000184110
ENSG00000103275	UBE2I	ENSG00000164919
ENSG00000103342	GSPT1	ENSG00000161249
ENSG00000103353	UBFD1	ENSG00000113013
ENSG00000103363	TCEB2	ENSG00000174886
ENSG00000103404	USP31	ENSG00000210196
ENSG00000103423	DNAJA3	ENSG00000147274
ENSG00000103495	MAZ	ENSG00000169813
ENSG00000103502	CDIPT	ENSG00000132780
ENSG00000103549	RNF40	ENSG00000264687
ENSG00000103591	AAGAB	ENSG00000244734
ENSG00000103653	CSK	ENSG00000182944
ENSG00000103769	RAB11A	ENSG00000113648
ENSG00000103855	CD276	ENSG00000154723
ENSG00000103942	HOMER2	ENSG00000169714
ENSG00000103994	ZNF106	ENSG00000169230
ENSG00000104067	TJP1	ENSG00000096746
ENSG00000104164	BLOC1S6	ENSG00000105197
ENSG00000104177	MYEF2	ENSG00000169750
ENSG00000104219	ZDHHC2	ENSG00000112695
ENSG00000104228	TRIM35	ENSG00000163399
ENSG00000104290	FZD3	ENSG00000103266
ENSG00000104320	NBN	ENSG00000198176
ENSG00000104331	IMPAD1	ENSG00000213585
ENSG00000104341	LAPTM4B	ENSG00000128050
ENSG00000104343	UBE2W	ENSG00000156411
ENSG00000104388	RAB2A	ENSG00000260548
ENSG00000104408	EIF3E	ENSG00000123131
ENSG00000104419	NDRG1	ENSG00000108848
ENSG00000104447	TRPS1	ENSG00000143977
ENSG00000104472	CHRAC1	ENSG00000108294
ENSG00000104626	ERI1	ENSG00000110321
ENSG00000104635	SLC39A14	ENSG00000128524
ENSG00000104660	LEPROTL1	ENSG00000169021
ENSG00000104687	GSR	ENSG00000105323
ENSG00000104738	MCM4	ENSG00000124795
ENSG00000104765	BNIP3L	ENSG00000100650
ENSG00000104812	GYS1	ENSG00000143420
ENSG00000104824	HNRNPL	ENSG00000142230
ENSG00000104853	CLPTM1	ENSG00000028528
ENSG00000104904	OAZ1	ENSG00000106263
ENSG00000104964	AES	ENSG00000147180
ENSG00000104969	SGTA	ENSG00000071626
ENSG00000105011	ASF1B	ENSG00000122565
ENSG00000105127	AKAP8	ENSG00000102054
ENSG00000105193	RPS16	ENSG00000147889
ENSG00000105202	FBL	ENSG00000138385
ENSG00000105220	GPI	ENSG00000251739
ENSG00000105221	AKT2	ENSG00000125995
ENSG00000105281	SLC1A5	ENSG00000233927
ENSG00000105323	HNRNPUL1	ENSG00000115484
ENSG00000105341	ATP5SL	ENSG00000125944
ENSG00000105393	BABAM1	ENSG00000154473
ENSG00000105401	CDC37	ENSG00000160752
ENSG00000105402	NAPA	ENSG00000149136
ENSG00000105426	PTPRS	ENSG00000152082
ENSG00000105438	KDELR1	ENSG00000179010
ENSG00000105443	CYTH2	ENSG00000242485
ENSG00000105447	GRWD1	ENSG00000262814
ENSG00000105552	BCAT2	ENSG00000165637
ENSG00000105568	PPP2R1A	ENSG00000063046
ENSG00000105576	TNPO2	ENSG00000183684
ENSG00000105583	WDR83OS	ENSG00000266358
ENSG00000105676	ARMC6	ENSG00000173726
ENSG00000105750	ZNF85	ENSG00000182199
ENSG00000105778	AVL9	ENSG00000157514
ENSG00000105810	CDK6	ENSG00000120948
ENSG00000105829	BET1	ENSG00000060138
ENSG00000105887	MTPN	ENSG00000169738
ENSG00000105968	H2AFV	ENSG00000134291
ENSG00000105983	LMBR1	ENSG00000112118
ENSG00000105993	DNAJB6	ENSG00000173113
ENSG00000106031	HOXA13	ENSG00000164924
ENSG00000106049	HIBADH	ENSG00000105401
ENSG00000106070	GRB10	ENSG00000100201
ENSG00000106144	CASP2	ENSG00000221395
ENSG00000106263	EIF3B	ENSG00000146731
ENSG00000106344	RBM28	ENSG00000237889
ENSG00000106355	LSM5	ENSG00000111639
ENSG00000106443	PHF14	ENSG00000188290
ENSG00000106460	TMEM106B	ENSG00000115677
ENSG00000106554	CHCHD3	ENSG00000198563
ENSG00000106609	TMEM248	ENSG00000151366
ENSG00000106636	YKT6	ENSG00000156467
ENSG00000106701	FSD1L	ENSG00000129559
ENSG00000106723	SPIN1	ENSG00000167863
ENSG00000106771	TMEM245	ENSG00000160014
ENSG00000106799	TGFBR1	ENSG00000126602
ENSG00000107105	ELAVL2	ENSG00000170296
ENSG00000107164	FUBP3	ENSG00000167004
ENSG00000107554	DNMBP	ENSG00000141522
ENSG00000107679	PLEKHA1	ENSG00000183291
ENSG00000107854	TNKS2	ENSG00000123144
ENSG00000107864	CPEB3	ENSG00000135829
ENSG00000107937	GTPBP4	ENSG00000134884
ENSG00000107951	MTPAP	ENSG00000172428
ENSG00000108001	EBF3	ENSG00000156976
ENSG00000108061	SHOC2	ENSG00000004779
ENSG00000108064	TFAM	ENSG00000114867
ENSG00000108100	CCNY	ENSG00000112667
ENSG00000108179	PPIF	ENSG00000100380
ENSG00000108256	NUFIP2	ENSG00000140374
ENSG00000108349	CASC3	ENSG00000100138
ENSG00000108389	MTMR4	ENSG00000189159
ENSG00000108424	KPNB1	ENSG00000183431
ENSG00000108510	MED13	ENSG00000112081
ENSG00000108518	PFN1	ENSG00000117592
ENSG00000108528	SLC25A11	ENSG00000069275
ENSG00000108561	C1QBP	ENSG00000099800
ENSG00000108578	BLMH	ENSG00000166794
ENSG00000108582	CPD	ENSG00000116161
ENSG00000108588	CCDC47	ENSG00000029363
ENSG00000108604	SMARCD2	ENSG00000106628
ENSG00000108639	SYNGR2	ENSG00000161203
ENSG00000108654	DDX5	ENSG00000130332
ENSG00000108671	PSMD11	ENSG00000103769
ENSG00000108679	LGALS3BP	ENSG00000142657
ENSG00000108774	RAB5C	ENSG00000175130
ENSG00000108829	LRRC59	ENSG00000090621
ENSG00000108854	SMURF2	ENSG00000105677
ENSG00000108946	PRKAR1A	ENSG00000008018
ENSG00000108953	YWHAE	ENSG00000100142
ENSG00000108960	MMD	ENSG00000172115
ENSG00000109065	NAT9	ENSG00000134057
ENSG00000109084	TMEM97	ENSG00000140740
ENSG00000109133	TMEM33	ENSG00000168090
ENSG00000109184	DCUN1D4	ENSG00000105171
ENSG00000109189	USP46	ENSG00000135404
ENSG00000109220	CHIC2	ENSG00000126247
ENSG00000109332	UBE2D3	ENSG00000106588
ENSG00000109519	GRPEL1	ENSG00000178035
ENSG00000109606	DHX15	ENSG00000169100
ENSG00000109685	WHSC1	ENSG00000163938
ENSG00000109814	UGDH	ENSG00000175334
ENSG00000110048	OSBP	ENSG00000118418
ENSG00000110075	PPP6R3	ENSG00000143612
ENSG00000110092	CCND1	ENSG00000072501
ENSG00000110104	CCDC86	ENSG00000162613
ENSG00000110108	TMEM109	ENSG00000100632
ENSG00000110321	EIF4G2	ENSG00000170142
ENSG00000110367	DDX6	ENSG00000099795
ENSG00000110422	HIPK3	ENSG00000167553
ENSG00000110429	FBXO3	ENSG00000105968
ENSG00000110651	CD81	ENSG00000079246
ENSG00000110880	CORO1C	ENSG00000100591
ENSG00000110911	SLC11A2	ENSG00000168439
ENSG00000110917	MLEC	ENSG00000099817
ENSG00000110955	ATP5B	ENSG00000215077
ENSG00000110958	PTGES3	ENSG00000188186
ENSG00000110987	BCL7A	ENSG00000165502
ENSG00000111142	METAP2	ENSG00000113575
ENSG00000111328	CDK2AP1	ENSG00000196683
ENSG00000111358	GTF2H3	ENSG00000173436
ENSG00000111371	SLC38A1	ENSG00000162521
ENSG00000111450	STX2	ENSG00000165704
ENSG00000111481	COPZ1	ENSG00000166197
ENSG00000111530	CAND1	ENSG00000108179
ENSG00000111540	RAB5B	ENSG00000273467
ENSG00000111605	CPSF6	ENSG00000272643
ENSG00000111642	CHD4	ENSG00000272614
ENSG00000111652	COPS7A	ENSG00000273135
ENSG00000111653	ING4	ENSG00000272943
ENSG00000111684	LPCAT3	ENSG00000273385
ENSG00000111696	NT5DC3	ENSG00000106244
ENSG00000111707	SUDS3	ENSG00000182117
ENSG00000111711	GOLT1B	ENSG00000125991
ENSG00000111716	LDHB	ENSG00000134453
ENSG00000111725	PRKAB1	ENSG00000262771
ENSG00000111790	FGFR1OP2	ENSG00000106028
ENSG00000111877	MCM9	ENSG00000186010
ENSG00000111897	SERINC1	ENSG00000125356
ENSG00000112029	FBXO5	ENSG00000182196
ENSG00000112062	MAPK14	ENSG00000120802
ENSG00000112096	SOD2	ENSG00000213923
ENSG00000112118	MCM3	ENSG00000139684
ENSG00000112159	MDN1	ENSG00000127483
ENSG00000112167	SAYSD1	ENSG00000184076
ENSG00000112200	ZNF451	ENSG00000125971
ENSG00000112218	GPR63	ENSG00000013275
ENSG00000112242	E2F3	ENSG00000099622
ENSG00000112245	PTP4A1	ENSG00000258486
ENSG00000112308	C6orf62	ENSG00000062582
ENSG00000112335	SNX3	ENSG00000167747
ENSG00000112339	HBS1L	ENSG00000143815
ENSG00000112531	QKI	ENSG00000136930
ENSG00000112697	TMEM30A	ENSG00000105568
ENSG00000112739	PRPF4B	ENSG00000124207
ENSG00000112759	SLC29A1	ENSG00000089693
ENSG00000112851	ERBIN	ENSG00000130816
ENSG00000113048	MRPS27	ENSG00000264716
ENSG00000113068	PFDN1	ENSG00000136527
ENSG00000113161	HMGCR	ENSG00000198901
ENSG00000113163	COL4A3BP	ENSG00000140983
ENSG00000113194	FAF2	ENSG00000086504
ENSG00000113300	CNOT6	ENSG00000168906
ENSG00000113368	LMNB1	ENSG00000105655
ENSG00000113384	GOLPH3	ENSG00000169976
ENSG00000113387	SUB1	ENSG00000179271
ENSG00000113441	LNPEP	ENSG00000184990
ENSG00000113558	SKP1	ENSG00000101444
ENSG00000113569	NUP155	ENSG00000265619
ENSG00000113575	PPP2CA	ENSG00000238437
ENSG00000113580	NR3C1	ENSG00000238975
ENSG00000113583	C5orf15	ENSG00000266347
ENSG00000113594	LIFR	ENSG00000127540
ENSG00000113615	SEC24A	ENSG00000169718
ENSG00000113638	TTC33	ENSG00000159352
ENSG00000113648	H2AFY	ENSG00000223263
ENSG00000113658	SMAD5	ENSG00000215301
ENSG00000113712	CSNK1A1	ENSG00000158941
ENSG00000113739	STC2	ENSG00000182087
ENSG00000113742	CPEB4	ENSG00000140319
ENSG00000114030	KPNA1	ENSG00000165732
ENSG00000114120	SLC25A36	ENSG00000103024
ENSG00000114127	XRN1	ENSG00000110696
ENSG00000114439	BBX	ENSG00000166681
ENSG00000114503	NCBP2	ENSG00000105254
ENSG00000114529	C3orf52	ENSG00000168066
ENSG00000114739	ACVR2B	ENSG00000116478
ENSG00000114742	WDR48	ENSG00000143569
ENSG00000114796	KLHL24	ENSG00000142507
ENSG00000114850	SSR3	ENSG00000173207
ENSG00000114861	FOXP1	ENSG00000244038
ENSG00000114867	EIF4G1	ENSG00000100664
ENSG00000114904	NEK4	ENSG00000129235
ENSG00000114978	MOB1A	ENSG00000266457
ENSG00000115053	NCL	ENSG00000169689
ENSG00000115084	SLC35F5	ENSG00000183283
ENSG00000115112	TFCP2L1	ENSG00000197746
ENSG00000115159	GPD2	ENSG00000135940
ENSG00000115234	SNX17	ENSG00000255717
ENSG00000115239	ASB3	ENSG00000065150
ENSG00000115310	RTN4	ENSG00000092621
ENSG00000115364	MRPL19	ENSG00000078668
ENSG00000115419	GLS	ENSG00000182952
ENSG00000115421	PAPOLG	ENSG00000164611
ENSG00000115844	DLX2	ENSG00000134308
ENSG00000115966	ATF2	ENSG00000067560
ENSG00000115998	C2orf42	ENSG00000169627
ENSG00000116001	TIA1	ENSG00000113368
ENSG00000116095	PLEKHA3	ENSG00000132432
ENSG00000116133	DHCR24	ENSG00000204525
ENSG00000116151	MORN1	ENSG00000129084
ENSG00000116191	RALGPS2	ENSG00000228474
ENSG00000116209	TMEM59	ENSG00000175768
ENSG00000116237	ICMT	ENSG00000175756
ENSG00000116251	RPL22	ENSG00000141682
ENSG00000116406	EDEM3	ENSG00000078369
ENSG00000116455	WDR77	ENSG00000165283
ENSG00000116489	CAPZA1	ENSG00000109686
ENSG00000116560	SFPQ	ENSG00000105698
ENSG00000116698	SMG7	ENSG00000147684
ENSG00000116704	SLC35D1	ENSG00000099977
ENSG00000116747	TROVE2	ENSG00000143774
ENSG00000116750	UCHL5	ENSG00000117118
ENSG00000116754	SRSF11	ENSG00000100567
ENSG00000116857	TMEM9	ENSG00000101856
ENSG00000116903	EXOC8	ENSG00000118705
ENSG00000116918	TSNAX	ENSG00000104979
ENSG00000116922	C1orf109	ENSG00000179091
ENSG00000116962	NID1	ENSG00000206636
ENSG00000116984	MTR	ENSG00000104964
ENSG00000117054	ACADM	ENSG00000155368
ENSG00000117174	ZNHIT6	ENSG00000205155
ENSG00000117222	RBBP5	ENSG00000165689
ENSG00000117318	ID3	ENSG00000126698
ENSG00000117335	CD46	ENSG00000201512
ENSG00000117362	APH1A	ENSG00000189091
ENSG00000117394	SLC2A1	ENSG00000242372
ENSG00000117410	ATP6V0B	ENSG00000178999
ENSG00000117425	PTCH2	ENSG00000233276
ENSG00000117450	PRDX1	ENSG00000074696
ENSG00000117479	SLC19A2	ENSG00000010256
ENSG00000117500	TMED5	ENSG00000171490
ENSG00000117505	DR1	ENSG00000118363
ENSG00000117523	PRRC2C	ENSG00000130706
ENSG00000117569	PTBP2	ENSG00000089597
ENSG00000117592	PRDX6	ENSG00000006712
ENSG00000117593	DARS2	ENSG00000007080
ENSG00000117632	STMN1	ENSG00000136938
ENSG00000117713	ARID1A	ENSG00000263626
ENSG00000117748	RPA2	ENSG00000269893
ENSG00000117862	TXNDC12	ENSG00000174231
ENSG00000117906	RCN2	ENSG00000167635
ENSG00000117984	CTSD	ENSG00000126254
ENSG00000118200	CAMSAP2	ENSG00000115694
ENSG00000118260	CREB1	ENSG00000134825
ENSG00000118276	B4GALT6	ENSG00000070831
ENSG00000118496	FBXO30	ENSG00000196235
ENSG00000118579	MED28	ENSG00000010244
ENSG00000118705	RPN2	ENSG00000163479
ENSG00000118707	TGIF2	ENSG00000143252
ENSG00000118900	UBN1	ENSG00000177889
ENSG00000118971	CCND2	ENSG00000186298
ENSG00000119042	SATB2	ENSG00000159210
ENSG00000119048	UBE2B	ENSG00000113407
ENSG00000119280	C1orf198	ENSG00000105223
ENSG00000119285	HEATR1	ENSG00000140365
ENSG00000119314	PTBP3	ENSG00000105281
ENSG00000119318	RAD23B	ENSG00000228716
ENSG00000119383	PTPA	ENSG00000131747
ENSG00000119396	RAB14	ENSG00000159140
ENSG00000119408	NEK6	ENSG00000184752
ENSG00000119414	PPP6C	ENSG00000055044
ENSG00000119541	VPS4B	ENSG00000270372
ENSG00000119638	NEK9	ENSG00000134001
ENSG00000119778	ATAD2B	ENSG00000115524
ENSG00000119787	ATL2	ENSG00000188529
ENSG00000119812	FAM98A	ENSG00000175203
ENSG00000119866	BCL11A	ENSG00000149923
ENSG00000119878	CRIPT	ENSG00000170312
ENSG00000119900	OGFRL1	ENSG00000067057
ENSG00000119906	SLF2	ENSG00000073584
ENSG00000119927	GPAM	ENSG00000232388
ENSG00000119953	SMNDC1	ENSG00000183011
ENSG00000119969	HELLS	ENSG00000142192
ENSG00000120137	PANK3	ENSG00000051523
ENSG00000120253	NUP43	ENSG00000130175
ENSG00000120533	ENY2	ENSG00000131876
ENSG00000120686	UFM1	ENSG00000169710
ENSG00000120709	FAM53C	ENSG00000127445
ENSG00000120727	PAIP2	ENSG00000087087
ENSG00000120733	KDM3B	ENSG00000123136
ENSG00000120742	SERP1	ENSG00000132424
ENSG00000120802	TMPO	ENSG00000085662
ENSG00000120805	ARL1	ENSG00000122952
ENSG00000120837	NFYB	ENSG00000165678
ENSG00000120889	TNFRSF10B	ENSG00000238528
ENSG00000120963	ZNF706	ENSG00000105583
ENSG00000121039	RDH10	ENSG00000111906
ENSG00000121274	PAPD5	ENSG00000183207
ENSG00000121413	ZSCAN18	ENSG00000077312
ENSG00000121481	RNF2	ENSG00000196591
ENSG00000121579	NAA50	ENSG00000105176
ENSG00000121644	DESI2	ENSG00000206503
ENSG00000121774	KHDRBS1	ENSG00000135316
ENSG00000121892	PDS5A	ENSG00000108883
ENSG00000121940	CLCC1	ENSG00000166582
ENSG00000122126	OCRL	ENSG00000180198
ENSG00000122140	MRPS2	ENSG00000179958
ENSG00000122482	ZNF644	ENSG00000111142
ENSG00000122565	CBX3	ENSG00000062485
ENSG00000122566	HNRNPA2B1	ENSG00000179115
ENSG00000122591	FAM126A	ENSG00000254999
ENSG00000122783	C7orf49	ENSG00000243147
ENSG00000122952	ZWINT	ENSG00000143106
ENSG00000122958	VPS26A	ENSG00000172053
ENSG00000123066	MED13L	ENSG00000108679
ENSG00000123130	ACOT9	ENSG00000116221
ENSG00000123144	C19orf43	ENSG00000090273
ENSG00000123200	ZC3H13	ENSG00000101365
ENSG00000123374	CDK2	ENSG00000224877
ENSG00000123416	TUBA1B	ENSG00000141552
ENSG00000123505	AMD1	ENSG00000074201
ENSG00000123575	FAM199X	ENSG00000113328
ENSG00000123684	LPGAT1	ENSG00000267855
ENSG00000123728	RAP2C	ENSG00000087302
ENSG00000123739	PLA2G12A	ENSG00000122026
ENSG00000123975	CKS2	ENSG00000104823
ENSG00000123983	ACSL3	ENSG00000109606
ENSG00000124145	SDC4	ENSG00000215021
ENSG00000124171	PARD6B	ENSG00000269079
ENSG00000124193	SRSF6	ENSG00000047634
ENSG00000124207	CSE1L	ENSG00000131467
ENSG00000124214	STAU1	ENSG00000107581
ENSG00000124222	STX16	ENSG00000105701
ENSG00000124226	RNF114	ENSG00000023734
ENSG00000124380	SNRNP27	ENSG00000175166
ENSG00000124422	USP22	ENSG00000146425
ENSG00000124459	ZNF45	ENSG00000166913
ENSG00000124486	USP9X	ENSG00000244180
ENSG00000124535	WRNIP1	ENSG00000243151
ENSG00000124571	XPO5	ENSG00000115758
ENSG00000124593	PRICKLE4	ENSG00000268489
ENSG00000124702	KLHDC3	ENSG00000102317
ENSG00000124766	SOX4	ENSG00000100714
ENSG00000124767	GLO1	ENSG00000168255
ENSG00000124783	SSR1	ENSG00000125107
ENSG00000124788	ATXN1	ENSG00000145907
ENSG00000124789	NUP153	ENSG00000164985
ENSG00000124795	DEK	ENSG00000101294
ENSG00000125124	BBS2	ENSG00000269888
ENSG00000125166	GOT2	ENSG00000233016
ENSG00000125249	RAP2A	ENSG00000143543
ENSG00000125257	ABCC4	ENSG00000168275
ENSG00000125266	EFNB2	ENSG00000105258
ENSG00000125304	TM9SF2	ENSG00000130725
ENSG00000125484	GTF3C4	ENSG00000109332
ENSG00000125520	SLC2A4RG	ENSG00000107949
ENSG00000125691	RPL23	ENSG00000112514
ENSG00000125814	NAPB	ENSG00000170043
ENSG00000125834	STK35	ENSG00000106803
ENSG00000125835	SNRPB	ENSG00000151465
ENSG00000125912	NCLN	ENSG00000082805
ENSG00000125944	HNRNPR	ENSG00000100804
ENSG00000125952	MAX	ENSG00000188976
ENSG00000125970	RALY	ENSG00000126756
ENSG00000126067	PSMB2	ENSG00000141030
ENSG00000126070	AGO3	ENSG00000116649
ENSG00000126216	TUBGCP3	ENSG00000102024
ENSG00000126247	CAPNS1	ENSG00000176890
ENSG00000126261	UBA2	ENSG00000136271
ENSG00000126602	TRAP1	ENSG00000101057
ENSG00000126767	ELK1	ENSG00000264129
ENSG00000126768	TIMM17B	ENSG00000120727
ENSG00000126821	SGPP1	ENSG00000084234
ENSG00000127022	CANX	ENSG00000100941
ENSG00000127152	BCL11B	ENSG00000087191
ENSG00000127311	HELB	ENSG00000072778
ENSG00000127445	PIN1	ENSG00000221978
ENSG00000127463	EMC1	ENSG00000014641
ENSG00000127483	HP1BP3	ENSG00000128626
ENSG00000127526	SLC35E1	ENSG00000146223
ENSG00000127603	MACF1	ENSG00000131236
ENSG00000127804	METTL16	ENSG00000130741
ENSG00000127837	AAMP	ENSG00000143256
ENSG00000127884	ECHS1	ENSG00000130204
ENSG00000127995	CASD1	ENSG00000129562
ENSG00000128050	PAICS	ENSG00000136156
ENSG00000128512	DOCK4	ENSG00000137288
ENSG00000128585	MKLN1	ENSG00000101439
ENSG00000128595	CALU	ENSG00000057608
ENSG00000128626	MRPS12	ENSG00000165916
ENSG00000128714	HOXD13	ENSG00000134440
ENSG00000128791	TWSG1	ENSG00000086061
ENSG00000128918	ALDH1A2	ENSG00000110651
ENSG00000128973	CLN6	ENSG00000104341
ENSG00000128989	ARPP19	ENSG00000100823
ENSG00000129003	VPS13C	ENSG00000245910
ENSG00000129084	PSMA1	ENSG00000099899
ENSG00000129128	SPCS3	ENSG00000013573
ENSG00000129187	DCTD	ENSG00000100764
ENSG00000129315	CCNT1	ENSG00000168268
ENSG00000129317	PUS7L	ENSG00000257727
ENSG00000129351	ILF3	ENSG00000177410
ENSG00000129810	SGO1	ENSG00000179134
ENSG00000130024	PHF10	ENSG00000104889
ENSG00000130119	GNL3L	ENSG00000164111
ENSG00000130175	PRKCSH	ENSG00000022267
ENSG00000130227	XPO7	ENSG00000065154
ENSG00000130309	COLGALT1	ENSG00000171793
ENSG00000130312	MRPL34	ENSG00000100462
ENSG00000130338	TULP4	ENSG00000175792
ENSG00000130396	AFDN	ENSG00000182718
ENSG00000130402	ACTN4	ENSG00000165280
ENSG00000130520	LSM4	ENSG00000179262
ENSG00000130522	JUND	ENSG00000089006
ENSG00000130669	PAK4	ENSG00000042753
ENSG00000130695	CEP85	ENSG00000134248
ENSG00000130717	UCK1	ENSG00000004059
ENSG00000130725	UBE2M	ENSG00000111481
ENSG00000130741	EIF2S3	ENSG00000166986
ENSG00000130749	ZC3H4	ENSG00000110492
ENSG00000130764	LRRC47	ENSG00000099194
ENSG00000130766	SESN2	ENSG00000199331
ENSG00000130826	DKC1	ENSG00000104960
ENSG00000130962	PRRG1	ENSG00000169223
ENSG00000131013	PPIL4	ENSG00000170291
ENSG00000131023	LATS1	ENSG00000120265
ENSG00000131115	ZNF227	ENSG00000117399
ENSG00000131149	GSE1	ENSG00000148834
ENSG00000131165	CHMP1A	ENSG00000101084
ENSG00000131263	RLIM	ENSG00000173272
ENSG00000131437	KIF3A	ENSG00000262860
ENSG00000131467	PSME3	ENSG00000111237
ENSG00000131470	PSMC3IP	ENSG00000148362
ENSG00000131473	ACLY	ENSG00000253729
ENSG00000131475	VPS25	ENSG00000264558
ENSG00000131504	DIAPH1	ENSG00000107833
ENSG00000131507	NDFIP1	ENSG00000163463
ENSG00000131711	MAP1B	ENSG00000169727
ENSG00000131725	WDR44	ENSG00000184007
ENSG00000131747	TOP2A	ENSG00000110107
ENSG00000131791	PRKAB2	ENSG00000112312
ENSG00000131873	CHSY1	ENSG00000124193
ENSG00000131899	LLGL1	ENSG00000238334
ENSG00000132182	NUP210	ENSG00000100297
ENSG00000132341	RAN	ENSG00000108344
ENSG00000132356	PRKAA1	ENSG00000005075
ENSG00000132361	CLUH	ENSG00000177733
ENSG00000132382	MYBBP1A	ENSG00000132485
ENSG00000132388	UBE2G1	ENSG00000108010
ENSG00000132424	PNISR	ENSG00000235439
ENSG00000132475	H3F3B	ENSG00000188486
ENSG00000132507	EIF5A	ENSG00000207507
ENSG00000132646	PCNA	ENSG00000207357
ENSG00000132716	DCAF8	ENSG00000269617
ENSG00000132824	SERINC3	ENSG00000206932
ENSG00000132912	DCTN4	ENSG00000206625
ENSG00000132953	XPO4	ENSG00000206965
ENSG00000133030	MPRIP	ENSG00000207041
ENSG00000133112	TPT1	ENSG00000272055
ENSG00000133119	RFC3	ENSG00000205531
ENSG00000133226	SRRM1	ENSG00000113649
ENSG00000133318	RTN3	ENSG00000140400
ENSG00000133398	MED10	ENSG00000140525
ENSG00000133639	BTG1	ENSG00000153037
ENSG00000133657	ATP13A3	ENSG00000241685
ENSG00000133703	KRAS	ENSG00000118680
ENSG00000133704	IPO8	ENSG00000162385
ENSG00000133731	IMPA1	ENSG00000205323
ENSG00000133874	RNF122	ENSG00000167792
ENSG00000133997	MED6	ENSG00000167088
ENSG00000134049	IER3IP1	ENSG00000183527
ENSG00000134086	VHL	ENSG00000163466
ENSG00000134109	EDEM1	ENSG00000165609
ENSG00000134186	PRPF38B	ENSG00000065518
ENSG00000134247	PTGFRN	ENSG00000268440
ENSG00000134250	NOTCH2	ENSG00000164346
ENSG00000134255	CEPT1	ENSG00000113810
ENSG00000134265	NAPG	ENSG00000172336
ENSG00000134287	ARF3	ENSG00000147955
ENSG00000134291	TMEM106C	ENSG00000177700
ENSG00000134294	SLC38A2	ENSG00000214078
ENSG00000134324	LPIN1	ENSG00000131473
ENSG00000134371	CDC73	ENSG00000140307
ENSG00000134440	NARS	ENSG00000077152
ENSG00000134602	STK26	ENSG00000113141
ENSG00000134644	PUM1	ENSG00000145494
ENSG00000134684	YARS	ENSG00000157916
ENSG00000134690	CDCA8	ENSG00000143870
ENSG00000134717	BTF3L4	ENSG00000170540
ENSG00000134758	RNF138	ENSG00000120533
ENSG00000134824	FADS2	ENSG00000089063
ENSG00000134851	TMEM165	ENSG00000086598
ENSG00000134882	UBAC2	ENSG00000121774
ENSG00000134884	ARGLU1	ENSG00000111642
ENSG00000134910	STT3A	ENSG00000169564
ENSG00000134970	TMED7	ENSG00000122705
ENSG00000134987	WDR36	ENSG00000143753
ENSG00000135018	UBQLN1	ENSG00000160075
ENSG00000135052	GOLM1	ENSG00000110717
ENSG00000135069	PSAT1	ENSG00000131495
ENSG00000135108	FBXO21	ENSG00000108523
ENSG00000135116	HRK	ENSG00000179051
ENSG00000135148	TRAFD1	ENSG00000137804
ENSG00000135269	TES	ENSG00000260260
ENSG00000135272	MDFIC	ENSG00000116350
ENSG00000135316	SYNCRIP	ENSG00000162910
ENSG00000135333	EPHA7	ENSG00000184840
ENSG00000135334	AKIRIN2	ENSG00000176101
ENSG00000135341	MAP3K7	ENSG00000115241
ENSG00000135387	CAPRIN1	ENSG00000140612
ENSG00000135446	CDK4	ENSG00000159692
ENSG00000135452	TSPAN31	ENSG00000087088
ENSG00000135482	ZC3H10	ENSG00000101367
ENSG00000135535	CD164	ENSG00000124802
ENSG00000135624	CCT7	ENSG00000114902
ENSG00000135677	GNS	ENSG00000099797
ENSG00000135679	MDM2	ENSG00000180879
ENSG00000135720	DYNC1LI2	ENSG00000269520
ENSG00000135776	ABCB10	ENSG00000175063
ENSG00000135821	GLUL	ENSG00000115128
ENSG00000135862	LAMC1	ENSG00000104872
ENSG00000135870	RC3H1	ENSG00000138297
ENSG00000135913	USP37	ENSG00000143418
ENSG00000135916	ITM2C	ENSG00000100442
ENSG00000135951	TSGA10	ENSG00000133835
ENSG00000136021	SCYL2	ENSG00000114686
ENSG00000136026	CKAP4	ENSG00000078399
ENSG00000136100	VPS36	ENSG00000130731
ENSG00000136108	CKAP2	ENSG00000149547
ENSG00000136111	TBC1D4	ENSG00000128595
ENSG00000136156	ITM2B	ENSG00000141759
ENSG00000136240	KDELR2	ENSG00000141543
ENSG00000136271	DDX56	ENSG00000140105
ENSG00000136273	HUS1	ENSG00000130414
ENSG00000136279	DBNL	ENSG00000013306
ENSG00000136319	TTC5	ENSG00000100813
ENSG00000136379	ABHD17C	ENSG00000164466
ENSG00000136381	IREB2	ENSG00000130638
ENSG00000136450	SRSF1	ENSG00000205544
ENSG00000136527	TRA2B	ENSG00000138363
ENSG00000136603	SKIL	ENSG00000181610
ENSG00000136758	YME1L1	ENSG00000266269
ENSG00000136807	CDK9	ENSG00000211450
ENSG00000136811	ODF2	ENSG00000155506
ENSG00000136819	C9orf78	ENSG00000106615
ENSG00000136888	ATP6V1G1	ENSG00000199471
ENSG00000136940	PDCL	ENSG00000222805
ENSG00000136997	MYC	ENSG00000200742
ENSG00000137075	RNF38	ENSG00000133706
ENSG00000137124	ALDH1B1	ENSG00000226950
ENSG00000137168	PPIL1	ENSG00000147224
ENSG00000137200	CMTR1	ENSG00000125901
ENSG00000137309	HMGA1	ENSG00000146066
ENSG00000137409	MTCH1	ENSG00000127564
ENSG00000137414	FAM8A1	ENSG00000011485
ENSG00000137449	CPEB2	ENSG00000271310
ENSG00000137504	CREBZF	ENSG00000130985
ENSG00000137575	SDCBP	ENSG00000136238
ENSG00000137692	DCUN1D5	ENSG00000172660
ENSG00000137693	YAP1	ENSG00000270647
ENSG00000137710	RDX	ENSG00000139579
ENSG00000137713	PPP2R1B	ENSG00000138430
ENSG00000137770	CTDSPL2	ENSG00000112787
ENSG00000137807	KIF23	ENSG00000203760
ENSG00000137845	ADAM10	ENSG00000089737
ENSG00000138018	SELENOI	ENSG00000116898
ENSG00000138032	PPM1B	ENSG00000137955
ENSG00000138071	ACTR2	ENSG00000100473
ENSG00000138078	PREPL	ENSG00000168003
ENSG00000138107	ACTR1A	ENSG00000100836
ENSG00000138138	ATAD1	ENSG00000099956
ENSG00000138160	KIF11	ENSG00000179195
ENSG00000138376	BARD1	ENSG00000213619
ENSG00000138386	NAB1	ENSG00000180992
ENSG00000138398	PPIG	ENSG00000176619
ENSG00000138439	FAM117B	ENSG00000265910
ENSG00000138443	ABI2	ENSG00000143811
ENSG00000138448	ITGAV	ENSG00000145833
ENSG00000138594	TMOD3	ENSG00000237863
ENSG00000138604	GLCE	ENSG00000117395
ENSG00000138660	AP1AR	ENSG00000167986
ENSG00000138668	HNRNPD	ENSG00000071655
ENSG00000138675	FGF5	ENSG00000108064
ENSG00000138757	G3BP2	ENSG00000128951
ENSG00000138758	SEPT11	ENSG00000109180
ENSG00000138760	SCARB2	ENSG00000262305
ENSG00000138764	CCNG2	ENSG00000184897
ENSG00000138767	CNOT6L	ENSG00000171421
ENSG00000138777	PPA2	ENSG00000105364
ENSG00000138795	LEF1	ENSG00000116030
ENSG00000138829	FBN2	ENSG00000154380
ENSG00000138867	GUCD1	ENSG00000079616
ENSG00000139117	CPNE8	ENSG00000037474
ENSG00000139154	AEBP2	ENSG00000109390
ENSG00000139163	ETNK1	ENSG00000127054
ENSG00000139197	PEX5	ENSG00000214026
ENSG00000139292	LGR5	ENSG00000168393
ENSG00000139318	DUSP6	ENSG00000090060
ENSG00000139323	POC1B	ENSG00000263557
ENSG00000139324	TMTC3	ENSG00000164109
ENSG00000139496	NUP58	ENSG00000087365
ENSG00000139514	SLC7A1	ENSG00000117419
ENSG00000139641	ESYT1	ENSG00000160633
ENSG00000139644	TMBIM6	ENSG00000117410
ENSG00000139645	ANKRD52	ENSG00000122140
ENSG00000139687	RB1	ENSG00000141367
ENSG00000139697	SBNO1	ENSG00000168002
ENSG00000139718	SETD1B	ENSG00000070087
ENSG00000139726	DENR	ENSG00000197747
ENSG00000139737	SLAIN1	ENSG00000111530
ENSG00000139793	MBNL2	ENSG00000127837
ENSG00000139800	ZIC5	ENSG00000167460
ENSG00000139842	CUL4A	ENSG00000103549
ENSG00000139921	TMX1	ENSG00000214253
ENSG00000139946	PELI2	ENSG00000132383
ENSG00000139977	NAA30	ENSG00000173674
ENSG00000140105	WARS	ENSG00000160221
ENSG00000140299	BNIP2	ENSG00000120705
ENSG00000140332	TLE3	ENSG00000100902
ENSG00000140350	ANP32A	ENSG00000107281
ENSG00000140374	ETFA	ENSG00000091140
ENSG00000140382	HMG20A	ENSG00000119013
ENSG00000140391	TSPAN3	ENSG00000111328
ENSG00000140450	ARRDC4	ENSG00000201457
ENSG00000140497	SCAMP2	ENSG00000143575
ENSG00000140526	ABHD2	ENSG00000100401
ENSG00000140545	MFGE8	ENSG00000105438
ENSG00000140564	FURIN	ENSG00000171960
ENSG00000140612	SEC11A	ENSG00000204469
ENSG00000140688	C16orf58	ENSG00000086475
ENSG00000140836	ZFHX3	ENSG00000082898
ENSG00000141279	NPEPPS	ENSG00000182481
ENSG00000141298	SSH2	ENSG00000262472
ENSG00000141367	CLTC	ENSG00000139343
ENSG00000141425	RPRD1A	ENSG00000106603
ENSG00000141429	GALNT1	ENSG00000060339
ENSG00000141448	GATA6	ENSG00000076248
ENSG00000141480	ARRB2	ENSG00000163882
ENSG00000141510	TP53	ENSG00000111144
ENSG00000141522	ARHGDIA	ENSG00000168036
ENSG00000141551	CSNK1D	ENSG00000105373
ENSG00000141569	TRIM65	ENSG00000265627
ENSG00000141646	SMAD4	ENSG00000111641
ENSG00000141682	PMAIP1	ENSG00000188243
ENSG00000141699	FAM134C	ENSG00000146007
ENSG00000141867	BRD4	ENSG00000232575
ENSG00000141979	CTD-3222D19.2	ENSG00000229684
ENSG00000141985	SH3GL1	ENSG00000232421
ENSG00000142188	TMEM50B	ENSG00000224156
ENSG00000142192	APP	ENSG00000235067
ENSG00000142230	SAE1	ENSG00000126088
ENSG00000142784	WDTC1	ENSG00000212237
ENSG00000142864	SERBP1	ENSG00000163382
ENSG00000142867	BCL10	ENSG00000143314
ENSG00000142875	PRKACB	ENSG00000108946
ENSG00000143013	LMO4	ENSG00000247077
ENSG00000143033	MTF2	ENSG00000108829
ENSG00000143153	ATP1B1	ENSG00000176731
ENSG00000143162	CREG1	ENSG00000125656
ENSG00000143183	TMCO1	ENSG00000134910
ENSG00000143190	POU2F1	ENSG00000207003
ENSG00000143315	PIGM	ENSG00000173933
ENSG00000143321	HDGF	ENSG00000131795
ENSG00000143324	XPR1	ENSG00000182768
ENSG00000143337	TOR1AIP1	ENSG00000157020
ENSG00000143384	MCL1	ENSG00000172590
ENSG00000143390	RFX5	ENSG00000272826
ENSG00000143401	ANP32E	ENSG00000211553
ENSG00000143418	CERS2	ENSG00000130724
ENSG00000143420	ENSA	ENSG00000150459
ENSG00000143442	POGZ	ENSG00000141551
ENSG00000143543	JTB	ENSG00000166803
ENSG00000143553	SNAPIN	ENSG00000172009
ENSG00000143570	SLC39A1	ENSG00000161999
ENSG00000143612	C1orf43	ENSG00000102172
ENSG00000143614	GATAD2B	ENSG00000187840
ENSG00000143622	RIT1	ENSG00000031698
ENSG00000143751	SDE2	ENSG00000131368
ENSG00000143753	DEGS1	ENSG00000125445
ENSG00000143756	FBXO28	ENSG00000104886
ENSG00000143761	ARF1	ENSG00000225210
ENSG00000143793	C1orf35	ENSG00000229124
ENSG00000143797	MBOAT2	ENSG00000112146
ENSG00000143799	PARP1	ENSG00000230989
ENSG00000143815	LBR	ENSG00000103275
ENSG00000143870	PDIA6	ENSG00000198231
ENSG00000143878	RHOB	ENSG00000196305
ENSG00000143924	EML4	ENSG00000103423
ENSG00000143933	CALM2	ENSG00000143183
ENSG00000144224	UBXN4	ENSG00000179918
ENSG00000144228	SPOPL	ENSG00000196230
ENSG00000144231	POLR2D	ENSG00000180581
ENSG00000144233	AMMECR1L	ENSG00000213178
ENSG00000144445	KANSL1L	ENSG00000187051
ENSG00000144485	HES6	ENSG00000044574
ENSG00000144579	CTDSP1	ENSG00000124733
ENSG00000144580	CNOT9	ENSG00000049656
ENSG00000144597	EAF1	ENSG00000095787
ENSG00000144645	OSBPL10	ENSG00000112110
ENSG00000144724	PTPRG	ENSG00000131462
ENSG00000144791	LIMD1	ENSG00000142856
ENSG00000144815	NXPE3	ENSG00000132676
ENSG00000144867	SRPRB	ENSG00000125166
ENSG00000144893	MED12L	ENSG00000103342
ENSG00000144935	TRPC1	ENSG00000198015
ENSG00000145147	SLIT2	ENSG00000067704
ENSG00000145331	TRMT10A	ENSG00000125534
ENSG00000145332	KLHL8	ENSG00000108671
ENSG00000145349	CAMK2D	ENSG00000137409
ENSG00000145391	SETD7	ENSG00000258232
ENSG00000145495	MARCH6	ENSG00000092201
ENSG00000145743	FBXL17	ENSG00000037241
ENSG00000145782	ATG12	ENSG00000161057
ENSG00000145817	YIPF5	ENSG00000105576
ENSG00000145907	G3BP1	ENSG00000104131
ENSG00000146247	PHIP	ENSG00000270410
ENSG00000146263	MMS22L	ENSG00000182979
ENSG00000146281	PM20D2	ENSG00000255302
ENSG00000146414	SHPRH	ENSG00000143222
ENSG00000146433	TMEM181	ENSG00000200534
ENSG00000146540	C7orf50	ENSG00000204256
ENSG00000146676	PURB	ENSG00000117906
ENSG00000146701	MDH2	ENSG00000182180
ENSG00000146842	TMEM209	ENSG00000160679
ENSG00000146963	LUC7L2	ENSG00000147677
ENSG00000147044	CASK	ENSG00000239264
ENSG00000147050	KDM6A	ENSG00000158864
ENSG00000147140	NONO	ENSG00000150593
ENSG00000147162	OGT	ENSG00000130723
ENSG00000147164	SNX12	ENSG00000196642
ENSG00000147180	ZNF711	ENSG00000090263
ENSG00000147224	PRPS1	ENSG00000105669
ENSG00000147274	RBMX	ENSG00000174243
ENSG00000147364	FBXO25	ENSG00000175183
ENSG00000147416	ATP6V1B2	ENSG00000161956
ENSG00000147533	GOLGA7	ENSG00000132716
ENSG00000147649	MTDH	ENSG00000144028
ENSG00000147650	LRP12	ENSG00000125977
ENSG00000147862	NFIB	ENSG00000206053
ENSG00000147889	CDKN2A	ENSG00000105993
ENSG00000147955	SIGMAR1	ENSG00000135387
ENSG00000148110	MFSD14B	ENSG00000127314
ENSG00000148143	ZNF462	ENSG00000070669
ENSG00000148154	UGCG	ENSG00000205352
ENSG00000148229	POLE3	ENSG00000108468
ENSG00000148248	SURF4	ENSG00000131100
ENSG00000148341	SH3GLB2	ENSG00000172354
ENSG00000148358	GPR107	ENSG00000163902
ENSG00000148730	EIF4EBP2	ENSG00000133119
ENSG00000148773	MKI67	ENSG00000161179
ENSG00000148943	LIN7C	ENSG00000127884
ENSG00000149187	CELF1	ENSG00000105819
ENSG00000149212	SESN3	ENSG00000143436
ENSG00000149289	ZC3H12C	ENSG00000066117
ENSG00000149313	AASDHPPT	ENSG00000136758
ENSG00000149428	HYOU1	ENSG00000100216
ENSG00000149480	MTA2	ENSG00000198431
ENSG00000149532	CPSF7	ENSG00000150093
ENSG00000149547	EI24	ENSG00000153914
ENSG00000149554	CHEK1	ENSG00000143771
ENSG00000149792	MRPL49	ENSG00000172775
ENSG00000149923	PPP4C	ENSG00000112983
ENSG00000149948	HMGA2	ENSG00000134684
ENSG00000150593	PDCD4	ENSG00000133612
ENSG00000151012	SLC7A11	ENSG00000250479
ENSG00000151135	TMEM263	ENSG00000105011
ENSG00000151151	IPMK	ENSG00000116209
ENSG00000151233	GXYLT1	ENSG00000125868
ENSG00000151304	SRFBP1	ENSG00000119318
ENSG00000151414	NEK7	ENSG00000123374
ENSG00000151553	FAM160B1	ENSG00000163714
ENSG00000151576	QTRT2	ENSG00000160410
ENSG00000151773	CCDC122	ENSG00000151923
ENSG00000151835	SACS	ENSG00000108826
ENSG00000151893	CACUL1	ENSG00000105723
ENSG00000152102	FAM168B	ENSG00000187778
ENSG00000152104	PTPN14	ENSG00000117748
ENSG00000152193	RNF219	ENSG00000268815
ENSG00000152242	C18orf25	ENSG00000102393
ENSG00000152253	SPC25	ENSG00000086758
ENSG00000152291	TGOLN2	ENSG00000245694
ENSG00000152332	UHMK1	ENSG00000169180
ENSG00000152404	CWF19L2	ENSG00000170035
ENSG00000152413	HOMER1	ENSG00000136888
ENSG00000152492	CCDC50	ENSG00000164904
ENSG00000152518	ZFP36L2	ENSG00000178802
ENSG00000152520	PAN3	ENSG00000167397
ENSG00000152558	TMEM123	ENSG00000105700
ENSG00000152601	MBNL1	ENSG00000233101
ENSG00000152683	SLC30A6	ENSG00000065911
ENSG00000152684	PELO	ENSG00000082153
ENSG00000152700	SAR1B	ENSG00000077549
ENSG00000152749	GPR180	ENSG00000006744
ENSG00000152939	MARVELD2	ENSG00000132382
ENSG00000152944	MED21	ENSG00000060237
ENSG00000153006	SREK1IP1	ENSG00000198898
ENSG00000153147	SMARCA5	ENSG00000108465
ENSG00000153179	RASSF3	ENSG00000107937
ENSG00000153187	HNRNPU	ENSG00000172716
ENSG00000153310	FAM49B	ENSG00000004487
ENSG00000153395	LPCAT1	ENSG00000123472
ENSG00000153560	UBP1	ENSG00000143727
ENSG00000153561	RMND5A	ENSG00000077809
ENSG00000153827	TRIP12	ENSG00000167272
ENSG00000153879	CEBPG	ENSG00000162191
ENSG00000153914	SREK1	ENSG00000171824
ENSG00000153922	CHD1	ENSG00000263136
ENSG00000153936	HS2ST1	ENSG00000124702
ENSG00000153944	MSI2	ENSG00000133169
ENSG00000153956	CACNA2D1	ENSG00000121579
ENSG00000154059	IMPACT	ENSG00000177156
ENSG00000154114	TBCEL	ENSG00000102030
ENSG00000154124	OTULIN	ENSG00000268281
ENSG00000154277	UCHL1	ENSG00000096063
ENSG00000154380	ENAH	ENSG00000166595
ENSG00000154429	CCSAP	ENSG00000197903
ENSG00000154473	BUB3	ENSG00000044115
ENSG00000154642	C21orf91	ENSG00000196510
ENSG00000154727	GABPA	ENSG00000100029
ENSG00000154734	ADAMTS1	ENSG00000101158
ENSG00000155096	AZIN1	ENSG00000079459
ENSG00000155100	OTUD6B	ENSG00000113712
ENSG00000155158	TTC39B	ENSG00000206573
ENSG00000155330	C16orf87	ENSG00000034063
ENSG00000155380	SLC16A1	ENSG00000185883
ENSG00000155506	LARP1	ENSG00000074842
ENSG00000155545	MIER3	ENSG00000155380
ENSG00000155660	PDIA4	ENSG00000269384
ENSG00000155959	VBP1	ENSG00000115685
ENSG00000155975	VPS37A	ENSG00000262473
ENSG00000156052	GNAQ	ENSG00000167325
ENSG00000156136	DCK	ENSG00000163918
ENSG00000156162	DPY19L4	ENSG00000184575
ENSG00000156374	PCGF6	ENSG00000065268
ENSG00000156411	C14orf2	ENSG00000083312
ENSG00000156471	PTDSS1	ENSG00000104835
ENSG00000156482	RPL30	ENSG00000108528
ENSG00000156504	FAM122B	ENSG00000104897
ENSG00000156531	PHF6	ENSG00000126432
ENSG00000156535	CD109	ENSG00000167645
ENSG00000156639	ZFAND3	ENSG00000104969
ENSG00000156642	NPTN	ENSG00000166851
ENSG00000156671	SAMD8	ENSG00000173418
ENSG00000156675	RAB11FIP1	ENSG00000106554
ENSG00000156735	BAG4	ENSG00000164182
ENSG00000156869	FRRS1	ENSG00000104723
ENSG00000157106	SMG1	ENSG00000130312
ENSG00000157224	CLDN12	ENSG00000165688
ENSG00000157514	TSC22D3	ENSG00000116455
ENSG00000157540	DYRK1A	ENSG00000167965
ENSG00000157557	ETS2	ENSG00000116670
ENSG00000157600	TMEM164	ENSG00000171848
ENSG00000157693	TMEM268	ENSG00000214194
ENSG00000157741	UBN2	ENSG00000101558
ENSG00000157837	SPPL3	ENSG00000167775
ENSG00000157933	SKI	ENSG00000103035
ENSG00000158079	PTPDC1	ENSG00000162825
ENSG00000158406	HIST1H4H	ENSG00000166012
ENSG00000158470	B4GALT5	ENSG00000002586
ENSG00000158526	TSR2	ENSG00000178057
ENSG00000158604	TMED4	ENSG00000166562
ENSG00000158615	PPP1R15B	ENSG00000152558
ENSG00000158710	TAGLN2	ENSG00000164163
ENSG00000158711	ELK4	ENSG00000075785
ENSG00000158985	CDC42SE2	ENSG00000188739
ENSG00000158987	RAPGEF6	ENSG00000185088
ENSG00000159023	EPB41	ENSG00000217930
ENSG00000159131	GART	ENSG00000171735
ENSG00000159202	UBE2Z	ENSG00000132963
ENSG00000159216	RUNX1	ENSG00000106245
ENSG00000159217	IGF2BP1	ENSG00000185627
ENSG00000159335	PTMS	ENSG00000242265
ENSG00000159346	ADIPOR1	ENSG00000134294
ENSG00000159377	PSMB4	ENSG00000169139
ENSG00000159461	AMFR	ENSG00000112335
ENSG00000159592	GPBP1L1	ENSG00000065526
ENSG00000159873	CCDC117	ENSG00000131116
ENSG00000160014	CALM3	ENSG00000073111
ENSG00000160058	BSDC1	ENSG00000146963
ENSG00000160131	VMA21	ENSG00000108021
ENSG00000160208	RRP1B	ENSG00000133226
ENSG00000160209	PDXK	ENSG00000100387
ENSG00000160213	CSTB	ENSG00000130713
ENSG00000160216	AGPAT3	ENSG00000238045
ENSG00000160221	C21orf33	ENSG00000159593
ENSG00000160293	VAV2	ENSG00000154582
ENSG00000160352	ZNF714	ENSG00000106355
ENSG00000160551	TAOK1	ENSG00000136628
ENSG00000160588	MPZL3	ENSG00000177971
ENSG00000160679	CHTOP	ENSG00000069849
ENSG00000160710	ADAR	ENSG00000198805
ENSG00000160888	IER2	ENSG00000117448
ENSG00000160917	CPSF4	ENSG00000125450
ENSG00000161011	SQSTM1	ENSG00000182149
ENSG00000161249	DMKN	ENSG00000174917
ENSG00000161547	SRSF2	ENSG00000010292
ENSG00000161551	ZNF577	ENSG00000116857
ENSG00000161813	LARP4	ENSG00000102898
ENSG00000161847	RAVER1	ENSG00000187634
ENSG00000161888	SPC24	ENSG00000115286
ENSG00000161960	EIF4A1	ENSG00000083457
ENSG00000161980	POLR3K	ENSG00000125970
ENSG00000162063	CCNF	ENSG00000089327
ENSG00000162065	TBC1D24	ENSG00000174437
ENSG00000162368	CMPK1	ENSG00000101266
ENSG00000162408	NOL9	ENSG00000123179
ENSG00000162409	PRKAA2	ENSG00000081154
ENSG00000162413	KLHL21	ENSG00000099995
ENSG00000162430	SELENON	ENSG00000003056
ENSG00000162441	LZIC	ENSG00000168137
ENSG00000162521	RBBP4	ENSG00000267823
ENSG00000162599	NFIA	ENSG00000079805
ENSG00000162613	FUBP1	ENSG00000104980
ENSG00000162664	ZNF326	ENSG00000182534
ENSG00000162695	SLC30A7	ENSG00000079785
ENSG00000162702	ZNF281	ENSG00000106591
ENSG00000162704	ARPC5	ENSG00000141480
ENSG00000162734	PEA15	ENSG00000108559
ENSG00000162735	PEX19	ENSG00000160818
ENSG00000162769	FLVCR1	ENSG00000161996
ENSG00000162775	RBM15	ENSG00000177879
ENSG00000162923	WDR26	ENSG00000070814
ENSG00000162989	KCNJ3	ENSG00000167970
ENSG00000162999	DUSP19	ENSG00000170348
ENSG00000163050	COQ8A	ENSG00000267977
ENSG00000163110	PDLIM5	ENSG00000185825
ENSG00000163138	PACRGL	ENSG00000169592
ENSG00000163320	CGGBP1	ENSG00000106682
ENSG00000163348	PYGO2	ENSG00000263344
ENSG00000163349	HIPK1	ENSG00000008838
ENSG00000163399	ATP1A1	ENSG00000262847
ENSG00000163428	LRRC58	ENSG00000146701
ENSG00000163430	FSTL1	ENSG00000060688
ENSG00000163468	CCT3	ENSG00000071994
ENSG00000163479	SSR2	ENSG00000126214
ENSG00000163507	KIAA1524	ENSG00000181061
ENSG00000163527	STT3B	ENSG00000137210
ENSG00000163568	AIM2	ENSG00000183617
ENSG00000163605	PPP4R2	ENSG00000156471
ENSG00000163635	ATXN7	ENSG00000111011
ENSG00000163714	U2SURP	ENSG00000135916
ENSG00000163743	RCHY1	ENSG00000101199
ENSG00000163785	RYK	ENSG00000136997
ENSG00000163811	WDR43	ENSG00000160710
ENSG00000163848	ZNF148	ENSG00000197345
ENSG00000163875	MEAF6	ENSG00000123505
ENSG00000163939	PBRM1	ENSG00000181924
ENSG00000163945	UVSSA	ENSG00000128245
ENSG00000163956	LRPAP1	ENSG00000075151
ENSG00000164023	SGMS2	ENSG00000163636
ENSG00000164031	DNAJB14	ENSG00000125818
ENSG00000164040	PGRMC2	ENSG00000183978
ENSG00000164045	CDC25A	ENSG00000232956
ENSG00000164066	INTU	ENSG00000093010
ENSG00000164091	WDR82	ENSG00000100243
ENSG00000164096	C4orf3	ENSG00000132680
ENSG00000164104	HMGB2	ENSG00000179889
ENSG00000164109	MAD2L1	ENSG00000185721
ENSG00000164111	ANXA5	ENSG00000054116
ENSG00000164118	CEP44	ENSG00000168283
ENSG00000164134	NAA15	ENSG00000128918
ENSG00000164163	ABCE1	ENSG00000182628
ENSG00000164176	EDIL3	ENSG00000265186
ENSG00000164180	TMEM161B	ENSG00000100075
ENSG00000164181	ELOVL7	ENSG00000268928
ENSG00000164187	LMBRD2	ENSG00000173692
ENSG00000164211	STARD4	ENSG00000135506
ENSG00000164244	PRRC1	ENSG00000047410
ENSG00000164284	GRPEL2	ENSG00000268313
ENSG00000164292	RHOBTB3	ENSG00000108384
ENSG00000164323	CFAP97	ENSG00000135052
ENSG00000164338	UTP15	ENSG00000136108
ENSG00000164466	SFXN1	ENSG00000132155
ENSG00000164548	TRA2A	ENSG00000212588
ENSG00000164603	BMT2	ENSG00000090372
ENSG00000164733	CTSB	ENSG00000111581
ENSG00000164778	EN2	ENSG00000272687
ENSG00000164828	SUN1	ENSG00000163931
ENSG00000164916	FOXK1	ENSG00000181029
ENSG00000164924	YWHAZ	ENSG00000161981
ENSG00000164930	FZD6	ENSG00000170606
ENSG00000164938	TP53INP1	ENSG00000116062
ENSG00000164983	TMEM65	ENSG00000112759
ENSG00000165105	RASEF	ENSG00000265518
ENSG00000165119	HNRNPK	ENSG00000067064
ENSG00000165280	VCP	ENSG00000133773
ENSG00000165283	STOML2	ENSG00000253293
ENSG00000165288	BRWD3	ENSG00000178913
ENSG00000165304	MELK	ENSG00000087077
ENSG00000165312	OTUD1	ENSG00000197771
ENSG00000165410	CFL2	ENSG00000187147
ENSG00000165416	SUGT1	ENSG00000214022
ENSG00000165417	GTF2A1	ENSG00000053372
ENSG00000165476	REEP3	ENSG00000078808
ENSG00000165527	ARF6	ENSG00000148773
ENSG00000165572	KBTBD6	ENSG00000034713
ENSG00000165650	PDZD8	ENSG00000131174
ENSG00000165672	PRDX3	ENSG00000269083
ENSG00000165704	HPRT1	ENSG00000125676
ENSG00000165724	ZMYND19	ENSG00000174021
ENSG00000165732	DDX21	ENSG00000113460
ENSG00000165832	TRUB1	ENSG00000102241
ENSG00000165891	E2F7	ENSG00000148308
ENSG00000165934	CPSF2	ENSG00000130299
ENSG00000165943	MOAP1	ENSG00000164828
ENSG00000165997	ARL5B	ENSG00000175390
ENSG00000166068	SPRED1	ENSG00000197157
ENSG00000166086	JAM3	ENSG00000103018
ENSG00000166128	RAB8B	ENSG00000270641
ENSG00000166165	CKB	ENSG00000142208
ENSG00000166197	NOLC1	ENSG00000166164
ENSG00000166200	COPS2	ENSG00000173457
ENSG00000166224	SGPL1	ENSG00000109919
ENSG00000166225	FRS2	ENSG00000186480
ENSG00000166226	CCT2	ENSG00000022277
ENSG00000166228	PCBD1	ENSG00000168488
ENSG00000166233	ARIH1	ENSG00000105379
ENSG00000166266	CUL5	ENSG00000130810
ENSG00000166411	IDH3A	ENSG00000244187
ENSG00000166471	TMEM41B	ENSG00000178127
ENSG00000166479	TMX3	ENSG00000100220
ENSG00000166483	WEE1	ENSG00000107815
ENSG00000166503	RP11-382A20.3	ENSG00000167674
ENSG00000166532	RIMKLB	ENSG00000185651
ENSG00000166582	CENPV	ENSG00000113282
ENSG00000166598	HSP90B1	ENSG00000059573
ENSG00000166619	BLCAP	ENSG00000116133
ENSG00000166681	BEX3	ENSG00000183955
ENSG00000166710	B2M	ENSG00000113583
ENSG00000166747	AP1G1	ENSG00000198721
ENSG00000166794	PPIB	ENSG00000124541
ENSG00000166797	FAM96A	ENSG00000166228
ENSG00000166822	TMEM170A	ENSG00000263934
ENSG00000166847	DCTN5	ENSG00000239900
ENSG00000166881	NEMP1	ENSG00000139726
ENSG00000166913	YWHAB	ENSG00000089154
ENSG00000166974	MAPRE2	ENSG00000186184
ENSG00000167005	NUDT21	ENSG00000196465
ENSG00000167130	DOLPP1	ENSG00000117691
ENSG00000167186	COQ7	ENSG00000155660
ENSG00000167193	CRK	ENSG00000259952
ENSG00000167232	ZNF91	ENSG00000159228
ENSG00000167325	RRM1	ENSG00000163950
ENSG00000167461	RAB8A	ENSG00000075239
ENSG00000167468	GPX4	ENSG00000167969
ENSG00000167470	MIDN	ENSG00000167283
ENSG00000167491	GATAD2A	ENSG00000268551
ENSG00000167526	RPL13	ENSG00000134697
ENSG00000167548	KMT2D	ENSG00000137817
ENSG00000167635	ZNF146	ENSG00000124422
ENSG00000167637	ZNF283	ENSG00000204463
ENSG00000167642	SPINT2	ENSG00000093009
ENSG00000167658	EEF2	ENSG00000116729
ENSG00000167699	GLOD4	ENSG00000126453
ENSG00000167747	C19orf48	ENSG00000101166
ENSG00000167900	TK1	ENSG00000107672
ENSG00000167977	KCTD5	ENSG00000131238
ENSG00000167978	SRRM2	ENSG00000172531
ENSG00000168036	CTNNB1	ENSG00000104899
ENSG00000168066	SF1	ENSG00000196756
ENSG00000168092	PAFAH1B2	ENSG00000120885
ENSG00000168101	NUDT16L1	ENSG00000100811
ENSG00000168137	SETD5	ENSG00000176915
ENSG00000168159	RNF187	ENSG00000170445
ENSG00000168172	HOOK3	ENSG00000143179
ENSG00000168175	MAPK1IP1L	ENSG00000140332
ENSG00000168209	DDIT4	ENSG00000156642
ENSG00000168214	RBPJ	ENSG00000103353
ENSG00000168256	NKIRAS2	ENSG00000167699
ENSG00000168264	IRF2BP2	ENSG00000174010
ENSG00000168374	ARF4	ENSG00000133872
ENSG00000168385	SEPT2	ENSG00000175216
ENSG00000168393	DTYMK	ENSG00000138071
ENSG00000168411	RFWD3	ENSG00000148335
ENSG00000168439	STIP1	ENSG00000082641
ENSG00000168488	ATXN2L	ENSG00000120699
ENSG00000168591	TMUB2	ENSG00000095906
ENSG00000168610	STAT3	ENSG00000130935
ENSG00000168710	AHCYL1	ENSG00000165724
ENSG00000168763	CNNM3	ENSG00000147162
ENSG00000168802	CHTF8	ENSG00000159346
ENSG00000168813	ZNF507	ENSG00000148341
ENSG00000168936	TMEM129	ENSG00000112237
ENSG00000169018	FEM1B	ENSG00000175826
ENSG00000169032	MAP2K1	ENSG00000159131
ENSG00000169045	HNRNPH1	ENSG00000108651
ENSG00000169139	UBE2V2	ENSG00000187522
ENSG00000169217	CD2BP2	ENSG00000117519
ENSG00000169410	PTPN9	ENSG00000115307
ENSG00000169446	MMGT1	ENSG00000133104
ENSG00000169504	CLIC4	ENSG00000065427
ENSG00000169564	PCBP1	ENSG00000106348
ENSG00000169592	INO80E	ENSG00000101132
ENSG00000169714	CNBP	ENSG00000104419
ENSG00000169813	HNRNPF	ENSG00000183726
ENSG00000169905	TOR1AIP2	ENSG00000012660
ENSG00000169925	BRD3	ENSG00000075142
ENSG00000169955	ZNF747	ENSG00000134287
ENSG00000169967	MAP3K2	ENSG00000213465
ENSG00000169976	SF3B5	ENSG00000163956
ENSG00000170027	YWHAG	ENSG00000089351
ENSG00000170088	TMEM192	ENSG00000123297
ENSG00000170142	UBE2E1	ENSG00000105393
ENSG00000170144	HNRNPA3	ENSG00000268188
ENSG00000170248	PDCD6IP	ENSG00000072506
ENSG00000170266	GLB1	ENSG00000066044
ENSG00000170312	CDK1	ENSG00000086232
ENSG00000170348	TMED10	ENSG00000166181
ENSG00000170385	SLC30A1	ENSG00000088325
ENSG00000170417	TMEM182	ENSG00000141279
ENSG00000170448	NFXL1	ENSG00000263302
ENSG00000170500	LONRF2	ENSG00000161800
ENSG00000170515	PA2G4	ENSG00000183520
ENSG00000170540	ARL6IP1	ENSG00000161980
ENSG00000170558	CDH2	ENSG00000270272
ENSG00000170584	NUDCD2	ENSG00000147123
ENSG00000170606	HSPA4	ENSG00000140632
ENSG00000170638	TRABD	ENSG00000117593
ENSG00000170689	HOXB9	ENSG00000139168
ENSG00000170743	SYT9	ENSG00000148229
ENSG00000170759	KIF5B	ENSG00000113643
ENSG00000170779	CDCA4	ENSG00000203950
ENSG00000171135	JAGN1	ENSG00000177556
ENSG00000171208	NETO2	ENSG00000103365
ENSG00000171246	NPTX1	ENSG00000131475
ENSG00000171320	ESCO2	ENSG00000094804
ENSG00000171490	RSL1D1	ENSG00000137807
ENSG00000171720	HDAC3	ENSG00000100348
ENSG00000171735	CAMTA1	ENSG00000094914
ENSG00000171793	CTPS1	ENSG00000202337
ENSG00000171848	RRM2	ENSG00000201654
ENSG00000171867	PRNP	ENSG00000111605
ENSG00000171940	ZNF217	ENSG00000143401
ENSG00000172057	ORMDL3	ENSG00000120437
ENSG00000172201	ID4	ENSG00000112651
ENSG00000172269	DPAGT1	ENSG00000099624
ENSG00000172270	BSG	ENSG00000089685
ENSG00000172315	TP53RK	ENSG00000071564
ENSG00000172380	GNG12	ENSG00000013810
ENSG00000172466	ZNF24	ENSG00000116237
ENSG00000172534	HCFC1	ENSG00000007202
ENSG00000172667	ZMAT3	ENSG00000244687
ENSG00000172716	SLFN11	ENSG00000249915
ENSG00000172757	CFL1	ENSG00000133318
ENSG00000172795	DCP2	ENSG00000139180
ENSG00000172845	SP3	ENSG00000126934
ENSG00000172893	DHCR7	ENSG00000219200
ENSG00000172954	LCLAT1	ENSG00000185359
ENSG00000173214	MFSD4B	ENSG00000011260
ENSG00000173258	ZNF483	ENSG00000100410
ENSG00000173273	TNKS	ENSG00000006625
ENSG00000173276	ZBTB21	ENSG00000198171
ENSG00000173281	PPP1R3B	ENSG00000134375
ENSG00000173402	DAG1	ENSG00000174547
ENSG00000173473	SMARCC1	ENSG00000130165
ENSG00000173542	MOB1B	ENSG00000106004
ENSG00000173611	SCAI	ENSG00000163170
ENSG00000173674	EIF1AX	ENSG00000162704
ENSG00000173726	TOMM20	ENSG00000164687
ENSG00000173744	AGFG1	ENSG00000108312
ENSG00000173848	NET1	ENSG00000100416
ENSG00000173852	DPY19L1	ENSG00000112739
ENSG00000173905	GOLIM4	ENSG00000248333
ENSG00000173917	HOXB2	ENSG00000168958
ENSG00000174010	KLHL15	ENSG00000177084
ENSG00000174032	SLC25A30	ENSG00000097021
ENSG00000174106	LEMD3	ENSG00000112339
ENSG00000174206	C12orf66	ENSG00000055950
ENSG00000174238	PITPNA	ENSG00000132591
ENSG00000174437	ATP2A2	ENSG00000135535
ENSG00000174606	ANGEL2	ENSG00000106636
ENSG00000174607	UGT8	ENSG00000131115
ENSG00000174695	TMEM167A	ENSG00000043355
ENSG00000174738	NR1D2	ENSG00000244274
ENSG00000174748	RPL15	ENSG00000068120
ENSG00000174749	C4orf32	ENSG00000167642
ENSG00000174839	DENND6A	ENSG00000198355
ENSG00000174903	RAB1B	ENSG00000136270
ENSG00000175066	GK5	ENSG00000166295
ENSG00000175130	MARCKSL1	ENSG00000101608
ENSG00000175216	CKAP5	ENSG00000136448
ENSG00000175322	ZNF519	ENSG00000148672
ENSG00000175344	CHRNA7	ENSG00000196504
ENSG00000175376	EIF1AD	ENSG00000175265
ENSG00000175387	SMAD2	ENSG00000210135
ENSG00000175582	RAB6A	ENSG00000184432
ENSG00000175768	TOMM5	ENSG00000115866
ENSG00000175893	ZDHHC21	ENSG00000135778
ENSG00000175970	UNC119B	ENSG00000138495
ENSG00000176095	IP6K1	ENSG00000088930
ENSG00000176273	SLC35G1	ENSG00000112096
ENSG00000176340	COX8A	ENSG00000128609
ENSG00000176597	B3GNT5	ENSG00000106462
ENSG00000176619	LMNB2	ENSG00000204316
ENSG00000176641	RNF152	ENSG00000065548
ENSG00000176853	FAM91A1	ENSG00000111615
ENSG00000176890	TYMS	ENSG00000078618
ENSG00000176953	NFATC2IP	ENSG00000197785
ENSG00000177034	MTX3	ENSG00000161013
ENSG00000177125	ZBTB34	ENSG00000221914
ENSG00000177150	FAM210A	ENSG00000107874
ENSG00000177225	PDDC1	ENSG00000167552
ENSG00000177425	PAWR	ENSG00000153048
ENSG00000177485	ZBTB33	ENSG00000077147
ENSG00000177565	TBL1XR1	ENSG00000158604
ENSG00000177606	JUN	ENSG00000135069
ENSG00000177697	CD151	ENSG00000085733
ENSG00000177733	HNRNPA0	ENSG00000101972
ENSG00000177885	GRB2	ENSG00000126067
ENSG00000177888	ZBTB41	ENSG00000054118
ENSG00000177889	UBE2N	ENSG00000088205
ENSG00000177917	ARL6IP6	ENSG00000213024
ENSG00000177990	DPY19L2	ENSG00000135521
ENSG00000178163	ZNF518B	ENSG00000070010
ENSG00000178202	KDELC2	ENSG00000108055
ENSG00000178229	ZNF543	ENSG00000166411
ENSG00000178502	KLHL11	ENSG00000082515
ENSG00000178538	CA8	ENSG00000113068
ENSG00000178691	SUZ12	ENSG00000119421
ENSG00000178695	KCTD12	ENSG00000105887
ENSG00000178719	GRINA	ENSG00000262170
ENSG00000178802	MPI	ENSG00000123064
ENSG00000178904	DPY19L3	ENSG00000149480
ENSG00000178952	TUFM	ENSG00000164754
ENSG00000179010	MRFAP1	ENSG00000162194
ENSG00000179051	RCC2	ENSG00000269668
ENSG00000179134	SAMD4B	ENSG00000150779
ENSG00000179195	ZNF664	ENSG00000051596
ENSG00000179218	CALR	ENSG00000151503
ENSG00000179295	PTPN11	ENSG00000058673
ENSG00000179387	ELMOD2	ENSG00000155115
ENSG00000179454	KLHL28	ENSG00000140395
ENSG00000179456	ZBTB18	ENSG00000104907
ENSG00000179889	PDXDC1	ENSG00000172586
ENSG00000179941	BBS10	ENSG00000116489
ENSG00000179958	DCTPP1	ENSG00000124783
ENSG00000180008	SOCS4	ENSG00000249115
ENSG00000180182	MED14	ENSG00000087470
ENSG00000180198	RCC1	ENSG00000115091
ENSG00000180233	ZNRF2	ENSG00000079819
ENSG00000180304	OAZ2	ENSG00000163430
ENSG00000180357	ZNF609	ENSG00000264691
ENSG00000180370	PAK2	ENSG00000177225
ENSG00000180398	MCFD2	ENSG00000166337
ENSG00000180447	GAS1	ENSG00000269190
ENSG00000180488	MIGA1	ENSG00000133275
ENSG00000180667	YOD1	ENSG00000141002
ENSG00000180694	TMEM64	ENSG00000196365
ENSG00000180815	MAP3K15	ENSG00000262413
ENSG00000181026	AEN	ENSG00000132361
ENSG00000181450	ZNF678	ENSG00000077348
ENSG00000181467	RAP2B	ENSG00000003756
ENSG00000181704	YIPF6	ENSG00000168496
ENSG00000181751	C5orf30	ENSG00000084090
ENSG00000181826	RELL1	ENSG00000116750
ENSG00000181827	RFX7	ENSG00000168291
ENSG00000181852	RNF41	ENSG00000117523
ENSG00000181904	C5orf24	ENSG00000133026
ENSG00000181938	GINS3	ENSG00000139372
ENSG00000182158	CREB3L2	ENSG00000049449
ENSG00000182180	MRPS16	ENSG00000084072
ENSG00000182199	SHMT2	ENSG00000235162
ENSG00000182220	ATP6AP2	ENSG00000138768
ENSG00000182247	UBE2E2	ENSG00000114416
ENSG00000182287	AP1S2	ENSG00000031823
ENSG00000182446	NPLOC4	ENSG00000264957
ENSG00000182504	CEP97	ENSG00000189266
ENSG00000182551	ADI1	ENSG00000268944
ENSG00000182628	SKA2	ENSG00000184216
ENSG00000182827	ACBD3	ENSG00000189043
ENSG00000182952	HMGN4	ENSG00000117859
ENSG00000182985	CADM1	ENSG00000166797
ENSG00000183048	SLC25A10	ENSG00000168397
ENSG00000183255	PTTG1IP	ENSG00000163444
ENSG00000183283	DAZAP2	ENSG00000168259
ENSG00000183291	SELENOF	ENSG00000160714
ENSG00000183337	BCOR	ENSG00000135930
ENSG00000183475	ASB7	ENSG00000174775
ENSG00000183520	UTP11	ENSG00000160087
ENSG00000183684	ALYREF	ENSG00000059588
ENSG00000183723	CMTM4	ENSG00000198900
ENSG00000183726	TMEM50A	ENSG00000007392
ENSG00000183741	CBX6	ENSG00000167670
ENSG00000183779	ZNF703	ENSG00000129255
ENSG00000183808	RBM12B	ENSG00000055070
ENSG00000184007	PTP4A2	ENSG00000124172
ENSG00000184009	ACTG1	ENSG00000008130
ENSG00000184047	DIABLO	ENSG00000147669
ENSG00000184216	IRAK1	ENSG00000138629
ENSG00000184277	TM2D3	ENSG00000063854
ENSG00000184349	EFNA5	ENSG00000168374
ENSG00000184743	ATL3	ENSG00000117724
ENSG00000184787	UBE2G2	ENSG00000223044
ENSG00000184840	TMED9	ENSG00000239040
ENSG00000184897	H1FX	ENSG00000106367
ENSG00000184992	BRI3BP	ENSG00000177697
ENSG00000185009	AP3M1	ENSG00000127616
ENSG00000185090	MANEAL	ENSG00000181222
ENSG00000185344	ATP6V0A2	ENSG00000000419
ENSG00000185591	SP1	ENSG00000110880
ENSG00000185624	P4HB	ENSG00000174695
ENSG00000185630	PBX1	ENSG00000130511
ENSG00000185651	UBE2L3	ENSG00000161011
ENSG00000185658	BRWD1	ENSG00000187145
ENSG00000185728	YTHDF3	ENSG00000091651
ENSG00000185787	MORF4L1	ENSG00000148824
ENSG00000185883	ATP6V0C	ENSG00000160294
ENSG00000185896	LAMP1	ENSG00000197226
ENSG00000185900	POMK	ENSG00000134186
ENSG00000185920	PTCH1	ENSG00000228300
ENSG00000186020	ZNF529	ENSG00000128463
ENSG00000186130	ZBTB6	ENSG00000113732
ENSG00000186153	WWOX	ENSG00000108604
ENSG00000186185	KIF18B	ENSG00000213246
ENSG00000186298	PPP1CC	ENSG00000095059
ENSG00000186432	KPNA4	ENSG00000155561
ENSG00000186480	INSIG1	ENSG00000109920
ENSG00000186522	SEPT10	ENSG00000105058
ENSG00000186660	ZFP91	ENSG00000111832
ENSG00000186767	SPIN4	ENSG00000268226
ENSG00000187109	NAP1L1	ENSG00000130826
ENSG00000187325	TAF9B	ENSG00000078304
ENSG00000187555	USP7	ENSG00000113048
ENSG00000187764	SEMA4D	ENSG00000142396
ENSG00000187840	EIF4EBP1	ENSG00000237190
ENSG00000188157	AGRN	ENSG00000137876
ENSG00000188167	TMPPE	ENSG00000131508
ENSG00000188215	DCUN1D3	ENSG00000007923
ENSG00000188486	H2AFX	ENSG00000136518
ENSG00000188493	C19orf54	ENSG00000104613
ENSG00000188517	COL25A1	ENSG00000231702
ENSG00000188706	ZDHHC9	ENSG00000133030
ENSG00000188807	TMEM201	ENSG00000179085
ENSG00000188994	ZNF292	ENSG00000111445
ENSG00000189067	LITAF	ENSG00000142546
ENSG00000189159	HN1	ENSG00000125037
ENSG00000189241	TSPYL1	ENSG00000155463
ENSG00000196110	ZNF699	ENSG00000143294
ENSG00000196172	ZNF681	ENSG00000078674
ENSG00000196227	FAM217B	ENSG00000158669
ENSG00000196233	LCOR	ENSG00000123983
ENSG00000196262	PPIA	ENSG00000225921
ENSG00000196323	ZBTB44	ENSG00000106399
ENSG00000196363	WDR5	ENSG00000171720
ENSG00000196396	PTPN1	ENSG00000116120
ENSG00000196428	TSC22D2	ENSG00000153113
ENSG00000196449	YRDC	ENSG00000153140
ENSG00000196459	TRAPPC2	ENSG00000048162
ENSG00000196505	GDAP2	ENSG00000126215
ENSG00000196586	MYO6	ENSG00000076003
ENSG00000196588	MKL1	ENSG00000156709
ENSG00000196591	HDAC2	ENSG00000153044
ENSG00000196628	TCF4	ENSG00000198952
ENSG00000196712	NF1	ENSG00000182220
ENSG00000196776	CD47	ENSG00000125651
ENSG00000196781	TLE1	ENSG00000135441
ENSG00000196821	C6orf106	ENSG00000132153
ENSG00000196865	NHLRC2	ENSG00000138442
ENSG00000196911	KPNA5	ENSG00000213593
ENSG00000196950	SLC39A10	ENSG00000103037
ENSG00000197020	ZNF100	ENSG00000119333
ENSG00000197045	GMFB	ENSG00000168894
ENSG00000197081	IGF2R	ENSG00000109472
ENSG00000197111	PCBP2	ENSG00000163050
ENSG00000197121	PGAP1	ENSG00000170248
ENSG00000197128	ZNF772	ENSG00000176102
ENSG00000197147	LRRC8B	ENSG00000206926
ENSG00000197157	SND1	ENSG00000222881
ENSG00000197170	PSMD12	ENSG00000129197
ENSG00000197238	HIST1H4J	ENSG00000167962
ENSG00000197275	RAD54B	ENSG00000166260
ENSG00000197312	DDI2	ENSG00000229833
ENSG00000197323	TRIM33	ENSG00000134717
ENSG00000197451	HNRNPAB	ENSG00000164548
ENSG00000197461	PDGFA	ENSG00000159079
ENSG00000197498	RPF2	ENSG00000167721
ENSG00000197557	TTC30A	ENSG00000131584
ENSG00000197594	ENPP1	ENSG00000040275
ENSG00000197601	FAR1	ENSG00000022840
ENSG00000197714	ZNF460	ENSG00000116752
ENSG00000197724	PHF2	ENSG00000188206
ENSG00000197746	PSAP	ENSG00000177192
ENSG00000197782	ZNF780A	ENSG00000011243
ENSG00000197822	OCLN	ENSG00000130707
ENSG00000197903	HIST1H2BK	ENSG00000177885
ENSG00000197928	ZNF677	ENSG00000167900
ENSG00000197930	ERO1A	ENSG00000135451
ENSG00000197965	MPZL1	ENSG00000124299
ENSG00000197982	C1orf122	ENSG00000025796
ENSG00000198015	MRPL42	ENSG00000074582
ENSG00000198039	ZNF273	ENSG00000103591
ENSG00000198042	MAK16	ENSG00000118046
ENSG00000198093	ZNF649	ENSG00000138107
ENSG00000198146	ZNF770	ENSG00000141698
ENSG00000198160	MIER1	ENSG00000127586
ENSG00000198176	TFDP1	ENSG00000139146
ENSG00000198182	ZNF607	ENSG00000116957
ENSG00000198231	DDX42	ENSG00000087111
ENSG00000198252	STYX	ENSG00000062822
ENSG00000198265	HELZ	ENSG00000138614
ENSG00000198315	ZKSCAN8	ENSG00000170855
ENSG00000198355	PIM3	ENSG00000153774
ENSG00000198363	ASPH	ENSG00000115944
ENSG00000198380	GFPT1	ENSG00000255198
ENSG00000198408	MGEA5	ENSG00000136718
ENSG00000198431	TXNRD1	ENSG00000124571
ENSG00000198455	ZXDB	ENSG00000116171
ENSG00000198478	SH3BGRL2	ENSG00000162517
ENSG00000198498	TMA16	ENSG00000272204
ENSG00000198663	C6orf89	ENSG00000089053
ENSG00000198668	CALM1	ENSG00000153885
ENSG00000198729	PPP1R14C	ENSG00000108578
ENSG00000198740	ZNF652	ENSG00000151725
ENSG00000198743	SLC5A3	ENSG00000141741
ENSG00000198780	FAM169A	ENSG00000168288
ENSG00000198791	CNOT7	ENSG00000065000
ENSG00000198799	LRIG2	ENSG00000198408
ENSG00000198815	FOXJ3	ENSG00000140995
ENSG00000198830	HMGN2	ENSG00000143320
ENSG00000198890	PRMT6	ENSG00000178449
ENSG00000198898	CAPZA2	ENSG00000125459
ENSG00000198901	PRC1	ENSG00000128973
ENSG00000198911	SREBF2	ENSG00000164062
ENSG00000198947	DMD	ENSG00000164897
ENSG00000203880	PCMTD2	ENSG00000104859
ENSG00000204104	TRAF3IP1	ENSG00000172301
ENSG00000204120	GIGYF2	ENSG00000205302
ENSG00000204186	ZDBF2	ENSG00000089335
ENSG00000204217	BMPR2	ENSG00000119383
ENSG00000204519	ZNF551	ENSG00000069329
ENSG00000204524	ZNF805	ENSG00000260753
ENSG00000204628	RACK1	ENSG00000141580
ENSG00000204899	MZT1	ENSG00000101911
ENSG00000205189	ZBTB10	ENSG00000111843
ENSG00000205208	C4orf46	ENSG00000253352
ENSG00000205269	TMEM170B	ENSG00000232677
ENSG00000205339	IPO7	ENSG00000138758
ENSG00000205531	NAP1L4	ENSG00000159147
ENSG00000205937	RNPS1	ENSG00000178252
ENSG00000206053	HN1L	ENSG00000101310
ENSG00000206199	ANKUB1	ENSG00000116918
ENSG00000206538	VGLL3	ENSG00000139842
ENSG00000211455	STK38L	ENSG00000165458
ENSG00000212719	C17orf51	ENSG00000173171
ENSG00000213024	NUP62	ENSG00000047315
ENSG00000213064	SFT2D2	ENSG00000174574
ENSG00000213281	NRAS	ENSG00000101421
ENSG00000213390	ARHGAP19	ENSG00000108639
ENSG00000213639	PPP1CB	ENSG00000134824
ENSG00000213923	CSNK1E	ENSG00000154832
ENSG00000213965	NUDT19	ENSG00000004897
ENSG00000213967	ZNF726	ENSG00000035141
ENSG00000214078	CPNE1	ENSG00000111247
ENSG00000214736	TOMM6	ENSG00000159023
ENSG00000215021	PHB2	ENSG00000262764
ENSG00000215301	DDX3X	ENSG00000137713
ENSG00000215717	TMEM167B	ENSG00000132300
ENSG00000219200	RNASEK	ENSG00000137168
ENSG00000221823	PPP3R1	ENSG00000156970
ENSG00000221914	PPP2R2A	ENSG00000108511
ENSG00000221983	UBA52	ENSG00000149503
ENSG00000223496	EXOSC6	ENSG00000269871
ENSG00000224531	SMIM13	ENSG00000172432
ENSG00000225830	ERCC6	ENSG00000205339
ENSG00000230989	HSBP1	ENSG00000204370
ENSG00000234444	ZNF736	ENSG00000163875
ENSG00000237190	CDKN2AIPNL	ENSG00000134283
ENSG00000239264	TXNDC5	ENSG00000162909
ENSG00000239306	RBM14	ENSG00000153827
ENSG00000239857	GET4	ENSG00000167881
ENSG00000240849	TMEM189	ENSG00000165792
ENSG00000241553	ARPC4	ENSG00000256185
ENSG00000242265	PEG10	ENSG00000165819
ENSG00000242372	EIF6	ENSG00000069248
ENSG00000244038	DDOST	ENSG00000146386
ENSG00000244405	ETV5	ENSG00000167005
ENSG00000244462	RBM12	ENSG00000001497
ENSG00000244754	N4BP2L2	ENSG00000103653
ENSG00000247077	PGAM5	ENSG00000174903
ENSG00000250151	ARPC4-TTLL3	ENSG00000076382
ENSG00000251201	TMED7-TICAM2	ENSG00000128708
ENSG00000251369	ZNF550	ENSG00000101220
ENSG00000253293	HOXA10	ENSG00000114956
ENSG00000253719	ATXN7L3B	ENSG00000197006
ENSG00000253729	PRKDC	ENSG00000213189
ENSG00000254535	PABPC4L	ENSG00000187961
ENSG00000255112	CHMP1B	ENSG00000155438
ENSG00000255529	POLR2M	ENSG00000198856
ENSG00000257103	LSM14A	ENSG00000143198
ENSG00000257594	GALNT4	ENSG00000179295
ENSG00000258555	SPECC1L-ADORA2A	ENSG00000138279
ENSG00000259040	BLOC1S5-TXNDC5	ENSG00000210140
ENSG00000259075	POC1B-GALNT4	ENSG00000170275
ENSG00000259399	TGIF2-C20orf24	ENSG00000168883
ENSG00000260027	HOXB7	ENSG00000160124
ENSG00000261609	GAN	ENSG00000198612
ENSG00000262814	MRPL12	ENSG00000143793
ENSG00000264364	DYNLL2	ENSG00000183779
ENSG00000265817	FSBP	ENSG00000082397
ENSG00000267041	ZNF850	ENSG00000145495
ENSG00000269955	C7orf55-LUC7L2	ENSG00000170638
ENSG00000270106	TSNAX-DISC1	ENSG00000123545
ENSG00000270136	MINOS1-NBL1	ENSG00000244306
ENSG00000272325	NUDT3	ENSG00000124214
		ENSG00000140905
		ENSG00000113845
		ENSG00000238502
		ENSG00000251774
		ENSG00000202523
		ENSG00000221717
		ENSG00000135334
		ENSG00000176894
		ENSG00000262464
		ENSG00000056097
		ENSG00000140181
		ENSG00000100461
		ENSG00000136146
		ENSG00000172172
		ENSG00000116688
		ENSG00000005206
		ENSG00000197894
		ENSG00000005194
		ENSG00000167315
		ENSG00000212232
		ENSG00000162961
		ENSG00000177479
		ENSG00000184831
		ENSG00000266400
		ENSG00000103121
		ENSG00000160957
		ENSG00000264059
		ENSG00000266440
		ENSG00000182512
		ENSG00000122873
		ENSG00000155366
		ENSG00000072274
		ENSG00000126249
		ENSG00000054148
		ENSG00000035687
		ENSG00000105821
		ENSG00000120306
		ENSG00000227470
		ENSG00000166902
		ENSG00000140521
		ENSG00000013374
		ENSG00000166557
		ENSG00000100519
		ENSG00000188895
		ENSG00000117335
		ENSG00000163655
		ENSG00000170759
		ENSG00000140474
		ENSG00000130024
		ENSG00000120896
		ENSG00000007168
		ENSG00000099246
		ENSG00000165644
		ENSG00000167770
		ENSG00000223309
		ENSG00000268033
		ENSG00000199436
		ENSG00000221654
		ENSG00000198791
		ENSG00000103502
		ENSG00000163811
		ENSG00000133606
		ENSG00000130177
		ENSG00000104687
		ENSG00000134809
		ENSG00000107164
		ENSG00000160200
		ENSG00000141027
		ENSG00000058600
		ENSG00000115310
		ENSG00000137575
		ENSG00000234964
		ENSG00000157778
		ENSG00000224032
		ENSG00000184047
		ENSG00000076604
		ENSG00000119707
		ENSG00000178921
		ENSG00000054598
		ENSG00000161671
		ENSG00000146457
		ENSG00000166200
[truncated: 29,120 more rows]
