# Supplementary material for: The RNA-binding protein ARPP21 controls dendritic branching by functionally opposing the miRNA it hosts
Source: Nat Commun. 2018 Mar 26;9:1235. doi: 10.1038/s41467-018-03681-3 (PMC5964322; doi:10.1038/s41467-018-03681-3)
Supplement: Supplementary file 5 — Supplementary Data 2(XLSX 41 kb) [file 41467_2018_3681_MOESM5_ESM.xlsx]

## Sheet: miR-128 target mRNA predicitons
Supplementary Data 2. Conserved miR-128 target mRNA predictions from TargetsScan 7.1. Predicted genes that were not expressed in the TREx-293 cells are marked in column three.
Representative Ensemble transcript	Gene Symbol	Not expressed in TREx
ENST00000401089.3	SZRD1
ENST00000394795.2	PAIP2
ENST00000465357.2	NOVA1
ENST00000262848.5	PRKX
ENST00000331968.5	PRKD1
ENST00000596605.1	CLPP
ENST00000403268.1	DUSP18
ENST00000316218.7	PDIA5
ENST00000274289.3	PLK2
ENST00000388887.2	STAB2
ENST00000264645.7	CASC3
ENST00000553588.1	GPATCH2L
ENST00000396703.1	UBE2E2
ENST00000233143.4	TMSB10
ENST00000353703.4	YWHAB
ENST00000502346.1	TMEM167A
ENST00000427124.1	VWC2L	X
ENST00000334635.5	DCUN1D4
ENST00000467905.1	AK2
ENST00000557054.1	APEX1
ENST00000328299.3	ST6GALNAC3
ENST00000340398.3	H3F3C
ENST00000370693.5	BAG2
ENST00000309934.4	SEC22A
ENST00000246151.4	PITHD1
ENST00000327441.7	MIPOL1
ENST00000280193.2	VEGFC	X
ENST00000369893.5	SFXN2
ENST00000374274.3	SNX12
ENST00000360698.4	MEGF11
ENST00000295588.4	POGLUT1
ENST00000392782.1	BAZ2B
ENST00000519746.1	TBC1D9B
ENST00000609713.1	KCNJ6
ENST00000530004.1	TTC39A
ENST00000338891.7	FAM184A
ENST00000395323.3	LBH
ENST00000375734.2	RND3
ENST00000370494.1	UBE2NL	X
ENST00000542527.2	C16orf52
ENST00000367701.5	ZBTB37
ENST00000299613.6	WEE1
ENST00000491143.2	ONECUT2
ENST00000234827.1	TCEANC2
ENST00000564828.1	CDIP1
ENST00000204566.2	SPG21
ENST00000369838.4	SH3BGRL2
ENST00000591890.1	H3F3B
ENST00000263269.3	GRIN2D
ENST00000300408.3	PHB
ENST00000496455.2	GMPS
ENST00000267328.3	RAB20
ENST00000281523.2	ZNF385D	X
ENST00000398841.1	YPEL3
ENST00000445593.2	LAPTM4B
ENST00000309395.2	MOB1B
ENST00000504360.1	BEND4
ENST00000297431.4	ORC5
ENST00000570565.1	CA10	X
ENST00000243253.3	SEC61A1
ENST00000366999.4	NEK2
ENST00000415912.2	ECE1
ENST00000254976.2	SNAP25
ENST00000355485.2	VANGL1
ENST00000265000.4	GALNT7
ENST00000264819.4	MIER2
ENST00000396060.2	GTF2A2
ENST00000393950.2	MOSPD3
ENST00000371994.4	MINPP1
ENST00000392259.2	CASP8
ENST00000369409.4	PHGDH
ENST00000262233.6	EML1
ENST00000372106.1	NXT2
ENST00000318348.4	GLTP
ENST00000550657.1	UBE2N
ENST00000380060.3	NHS
ENST00000279101.5	CABLES2
ENST00000259605.6	RNF38
ENST00000432648.3	AKIRIN1
ENST00000321895.6	CCDC71
ENST00000332070.3	PHF6
ENST00000270642.8	IGLON5
ENST00000254624.5	EFR3A
ENST00000269097.4	G6PC3
ENST00000397457.2	BLOC1S5
ENST00000335007.5	PPP1CC
ENST00000279387.7	PPP4C
ENST00000379671.3	NREP
ENST00000373277.4	SH2D3C
ENST00000368061.2	VANGL2
ENST00000392723.1	POGZ
ENST00000457354.2	TMX1
ENST00000488300.1	RNF182
ENST00000360537.2	PLAGL1
ENST00000477973.2	RYBP
ENST00000369393.3	MDN1
ENST00000230658.7	ISL1
ENST00000264703.3	FNDC4
ENST00000238156.3	CCDC92
ENST00000367225.2	RGS17
ENST00000269216.3	GATA6
ENST00000340700.5	KCNK10
ENST00000323469.4	DIRAS1
ENST00000309285.3	XCR1	X
ENST00000453000.1	CABP1
ENST00000303596.1	THAP11
ENST00000497454.1	RGL2
ENST00000375341.3	ALDH4A1
ENST00000398844.2	SEC24A
ENST00000230323.4	TFEB
ENST00000250559.9	RAP1B
ENST00000334047.7	F3
ENST00000366618.3	SLC35F3
ENST00000268042.6	ARRDC4
ENST00000304916.3	FAM84B
ENST00000275016.2	CYP39A1
ENST00000426431.2	SP1
ENST00000376663.3	BMI1
ENST00000308191.6	PDE7B
ENST00000297142.3	NEUROD6	X
ENST00000334351.7	PNRC2
ENST00000330430.6	RCAN2
ENST00000287766.4	SLC6A1
ENST00000409141.1	PDLIM2
ENST00000261991.3	RPS6KA5
ENST00000334121.6	SREK1
ENST00000315939.6	WNK1
ENST00000172229.3	NGFR
ENST00000290551.4	BTG2
ENST00000470747.4	RP1-170O19.20	X
ENST00000304501.1	SOX7
ENST00000502978.1	MSANTD3-TMEFF1
ENST00000393651.3	SRPK2
ENST00000277746.6	NRBF2
ENST00000353130.1	ABHD12B
ENST00000361171.3	MVB12B
ENST00000298097.7	FBXO33
ENST00000374879.4	TMEFF1
ENST00000320248.3	KBTBD11
ENST00000397942.3	SOCS6
ENST00000396418.2	PKIA
ENST00000555997.1	ZFP36L1
ENST00000377113.5	CASC10
ENST00000415083.2	SS18
ENST00000602390.1	COMMD3-BMI1
ENST00000265343.5	AFF4
ENST00000396556.2	OSBPL10
ENST00000244728.5	COL21A1
ENST00000438306.1	FAM133B
ENST00000222753.4	HOXA13
ENST00000254958.5	JAG1
ENST00000428762.1	RELN	X
ENST00000254801.4	IGJ	X
ENST00000448838.3	PDHX
ENST00000545314.1	AK4
ENST00000231524.9	TRIM23
ENST00000278193.2	LIN7C
ENST00000410062.4	UBE2E3
ENST00000520539.1	UBR5
ENST00000320892.6	RNF144A
ENST00000333421.6	ABHD17B
ENST00000361781.2	SGMS1
ENST00000404922.3	FBLN2
ENST00000222726.3	HOXA5
ENST00000399849.3	HIC1
ENST00000375915.2	FAM155A	X
ENST00000509081.1	RASGEF1B
ENST00000394069.3	CA7
ENST00000494156.1	ZNF488
ENST00000560677.1	GREM1
ENST00000321196.3	TMTC2
ENST00000361487.6	PAX9
ENST00000517608.1	UBE2W
ENST00000381668.5	ATP8A1
ENST00000361298.4	NGFRAP1	X
ENST00000360409.3	NRP2
ENST00000284637.9	SH3RF1
ENST00000359562.4	HAND2
ENST00000348367.4	GPAM
ENST00000316170.3	GCNT2
ENST00000367674.2	TNR
ENST00000281708.4	FBXW7
ENST00000392455.3	CCDC50
ENST00000606794.1	APLNR	X
ENST00000391947.2	MDM4
ENST00000309428.5	FAM134C
ENST00000398532.4	MSL1
ENST00000302631.3	SCAMP3
ENST00000369697.1	KCND3
ENST00000306503.5	SOCS5
ENST00000369485.4	RNGTT
ENST00000398073.2	CTDSP2
ENST00000551109.1	ZNF385A
ENST00000229795.3	MAPK14
ENST00000310836.6	UGT8
ENST00000262435.9	SMURF2
ENST00000369886.3	SAMD10
ENST00000395116.1	GPR135
ENST00000312413.6	CLCN6
ENST00000255559.3	SLC39A11
ENST00000376741.4	SP2
ENST00000311083.5	CSRP2
ENST00000228280.5	KITLG
ENST00000533682.1	CLP1
ENST00000312655.4	YPEL2
ENST00000394166.3	NR2F2
ENST00000432079.1	TROVE2
ENST00000554914.1	SOX7
ENST00000336356.3	LRAT
ENST00000582266.1	FAM222B
ENST00000373249.1	SAYSD1
ENST00000295887.5	CDS1
ENST00000514747.1	FAM193B
ENST00000378789.3	HAO1	X
ENST00000558518.1	LDLR
ENST00000368564.1	KPNA5
ENST00000396345.1	HOXA9
ENST00000366934.3	GPATCH2
ENST00000288466.7	ZNF618
ENST00000457153.2	SYT1
ENST00000407540.3	MATN3
ENST00000305123.5	IRS1
ENST00000261486.5	EPB41L4A
ENST00000397517.2	STK24
ENST00000397000.1	PPARG
ENST00000372269.3	FAM78A
ENST00000305626.5	RAB33B
ENST00000267620.10	FBLN5
ENST00000373910.4	UBE2D1
ENST00000399275.2	SMAD9
ENST00000467011.1	STIM2
ENST00000260264.4	POU2F3
ENST00000395965.3	FAM172A
ENST00000474759.1	CACNA2D3
ENST00000258014.3	PKIB
ENST00000453424.2	MARCH8
ENST00000261600.6	THOC1
ENST00000373091.3	GRIK3
ENST00000341056.3	ELMO1
ENST00000361193.3	SLC26A11
ENST00000367590.4	XPR1
ENST00000393611.2	RAB24
ENST00000209875.4	CBX5
ENST00000262065.3	MMD
ENST00000296149.4	ELP6
ENST00000304222.2	ADORA2B
ENST00000296839.2	FOXQ1
ENST00000310827.4	DCAF7
ENST00000282406.4	PLEKHH2
ENST00000240922.3	NAA50
ENST00000284727.4	ATP5G3
ENST00000392701.3	GALNT3
ENST00000326279.6	LIN28A
ENST00000261797.6	NDST1
ENST00000253693.2	CAPN7
ENST00000394294.3	FBXL20
ENST00000325301.2	MIEF1
ENST00000375765.3	DIRAS2
ENST00000337508.4	NRIP2
ENST00000368885.3	AMD1
ENST00000394156.3	CDH11	X
ENST00000261401.3	CORO1C
ENST00000409003.4	SAMD12
ENST00000280560.8	ABCB9
ENST00000481445.1	COX7B
ENST00000434724.2	GSPT1
ENST00000397359.3	CDH24
ENST00000277225.5	ZNF462
ENST00000338779.6	MTSS1L
ENST00000396307.2	RAB27A
ENST00000359062.3	PDE3A
ENST00000527748.1	GPR61
ENST00000545554.1	UNC13C	X
ENST00000306149.7	CSDC2
ENST00000371079.1	ROR1
ENST00000217086.4	SALL4
ENST00000372970.2	OSER1
ENST00000411589.2	TMEM25
ENST00000336273.3	MTDH
ENST00000337273.5	TNPO1
ENST00000229390.3	SRSF9
ENST00000373050.4	MDFI	X
ENST00000444842.2	KCNK2	X
ENST00000540176.1	STAT1
ENST00000441885.3	SHISA6	X
ENST00000453730.2	C20orf194
ENST00000319119.4	ZBTB34
ENST00000553530.1	RGS6	X
ENST00000328224.6	KCNA4	X
ENST00000560606.1	RBPMS2
ENST00000325307.7	HMGB3
ENST00000346249.4	TPD52L2
ENST00000410026.2	NABP1
ENST00000362063.2	ZNF652
ENST00000591479.1	ZNF784
ENST00000329608.6	CSF1
ENST00000368494.3	NUS1
ENST00000455783.1	TMEM229A
ENST00000367681.2	CACYBP
ENST00000311380.4	ARHGAP12
ENST00000285900.5	GRIA1	X
ENST00000538690.1	FAM133A	X
ENST00000290858.6	CBFB
ENST00000254442.3	WDR7
ENST00000425202.1	C19orf81
ENST00000412716.3	DAZAP2
ENST00000295206.6	EN1
ENST00000535924.2	DDAH1
ENST00000224784.6	ACTA2
ENST00000259056.4	GALNT5
ENST00000373347.1	DLGAP3
ENST00000296684.5	NDUFS4
ENST00000370455.3	SMAP1
ENST00000382177.2	UBR1
ENST00000319725.9	FUBP3
ENST00000261845.5	MAPK6
ENST00000238497.5	VPS4B
ENST00000367651.2	CITED2
ENST00000328257.8	PPME1
ENST00000308482.9	LRRFIP1
ENST00000332180.5	KIAA1033
ENST00000367895.5	EYA4
ENST00000354336.3	CRKL
ENST00000264917.5	PDE8B
ENST00000389221.4	UNKL
ENST00000397560.2	JHDM1D	X
ENST00000321639.5	TMEM132E
ENST00000315571.5	LDLRAD3
ENST00000317216.2	EGR3
ENST00000388712.3	GOLM1
ENST00000450536.2	REPS1
ENST00000471115.1	C1orf52
ENST00000418919.2	GNS
ENST00000394607.3	ELOVL6
ENST00000607628.1	DCP1A
ENST00000524928.1	SLC39A13
ENST00000356915.2	DCX	X
ENST00000369889.4	WBP1L
ENST00000367926.4	UAP1
ENST00000345080.4	LIN28B
ENST00000276185.4	FRMPD3
ENST00000377072.3	MLLT10
ENST00000263280.6	STRN4
ENST00000458549.2	TMEM64
ENST00000315792.3	C8orf4	X
ENST00000460393.1	MME
ENST00000343017.6	SNX18
ENST00000477854.1	PTPN5
ENST00000374672.4	KLF4
ENST00000361642.5	ZEB1
ENST00000414007.1	SRGAP2
ENST00000367155.3	KLHDC8A
ENST00000272930.4	UBE2F
ENST00000404751.3	TRMT2A
ENST00000374279.3	UGCG
ENST00000237281.4	FBXO30
ENST00000252996.4	TAF4
ENST00000309863.6	GCC2
ENST00000602402.1	DNAJC3
ENST00000303434.4	TRABD
ENST00000540052.1	BCORL1
ENST00000378053.3	FLRT3
ENST00000368194.3	ARHGEF11
ENST00000252338.4	FAM155B
ENST00000380985.5	NLN
ENST00000344691.4	RUNX1
ENST00000339475.5	OTX2	X
ENST00000358117.5	MPPED2
ENST00000432054.2	TMCC1
ENST00000271915.4	KCNN3
ENST00000246792.3	RRAS
ENST00000539627.1	TMEM91
ENST00000549396.1	PPFIA2
ENST00000419534.2	ARL8B
ENST00000381482.3	STK35
ENST00000322886.7	E2F7
ENST00000329623.7	C2CD2
ENST00000451188.2	TMEM151B
ENST00000272647.5	AMMECR1L
ENST00000369146.3	SV2A	X
ENST00000373095.1	FAM102A
ENST00000296543.5	NAA15
ENST00000300576.5	GOLGA6C	X
ENST00000502732.1	ABL2
ENST00000334955.8	RSBN1L
ENST00000361905.4	TEAD1
ENST00000242315.3	KIAA1045	X
ENST00000220592.5	AGO2
ENST00000257665.5	POM121C	X
ENST00000310078.8	AGFG1
ENST00000313552.6	ING5
ENST00000370982.3	GNG12
ENST00000321867.4	ULK1
ENST00000341170.4	TSTD2
ENST00000158149.3	C17orf85	X
ENST00000219334.5	SMPD3
ENST00000369583.3	DUSP5
ENST00000359626.5	TYW1
ENST00000328086.7	ZKSCAN2
ENST00000262995.4	GAB1
ENST00000290438.3	GOLGA6A
ENST00000397030.1	MCF2L
ENST00000222644.5	MPP6
ENST00000355710.3	RET
ENST00000374994.4	TGFBR1
ENST00000375169.3	WNK3
ENST00000258526.4	PLXNC1
ENST00000397981.3	MAP2K7
ENST00000357613.4	TMEM170A
ENST00000377102.1	SPRY2
ENST00000425538.1	MYOCD
ENST00000222584.3	SP4
ENST00000374113.3	C10orf53
ENST00000322157.4	NPEPPS
ENST00000381506.3	ERMP1
ENST00000356692.5	PPP4R2
ENST00000517562.2	RP11-122A3.2	X
ENST00000321407.2	GCC1
ENST00000356686.1	C7orf76	X
ENST00000360315.3	GATAD2A
ENST00000228327.6	NAV3
ENST00000574807.1	CHTF8
ENST00000335016.5	BMP2K
ENST00000230990.6	HBEGF
ENST00000259021.4	KAT7
ENST00000524226.1	PCM1
ENST00000337623.3	C10orf137	X
ENST00000458477.2	PXN
ENST00000367463.4	UST
ENST00000383785.2	COLQ
ENST00000389857.6	CCDC88C
ENST00000005340.5	DVL2
ENST00000227451.3	DTX4
ENST00000239144.4	HOXB8
ENST00000374561.5	ID3
ENST00000291442.3	NR2F6
ENST00000225174.3	PPIF
ENST00000288221.6	ERC2
ENST00000454876.2	SLC6A6
ENST00000340828.2	CCNG1
ENST00000324817.1	MED14
ENST00000582809.1	TLK2
ENST00000222390.5	HGF
ENST00000345117.2	THAP1
ENST00000349721.2	SMARCA2
ENST00000369486.3	IGSF3
ENST00000504487.1	CCDC149
ENST00000496961.1	CYB561D1
ENST00000242994.3	NEUROD4	X
ENST00000318238.4	SAMD9L	X
ENST00000256682.4	ARF3
ENST00000388942.3	C15orf27	X
ENST00000262135.4	RPGRIP1L
ENST00000511689.1	H2AFY
ENST00000318008.6	LASP1
ENST00000334304.5	GPR125	X
ENST00000311946.7	NIPAL4
ENST00000392563.1	GRB2
ENST00000261837.7	GNB5
ENST00000421922.2	CCDC28B
ENST00000264018.4	DDX6
ENST00000295238.6	CCNT2
ENST00000323669.5	DDHD1
ENST00000396057.4	FOXB1
ENST00000261366.5	LMNB1
ENST00000357816.2	AMER2
ENST00000398988.3	KSR1
ENST00000360553.3	GOLGA8A
ENST00000361272.4	CNOT7
ENST00000284523.1	WNT3A
ENST00000588258.1	C19orf40	X
ENST00000418596.3	FAM126B
ENST00000296255.3	RPN1
ENST00000369452.4	SHOC2
ENST00000329516.3	RGPD6
ENST00000377386.3	TGOLN2
ENST00000284073.2	MSI2
ENST00000372398.3	NCS1
ENST00000511367.2	DROSHA
ENST00000308497.4	STOX2
ENST00000371657.5	UBE2V1
ENST00000366844.3	ENAH
ENST00000291572.8	AGPAT3
ENST00000388968.3	HSPD1
ENST00000367467.3	SASH1
ENST00000284987.5	ADAMTS5	X
ENST00000292782.4	DCUN1D1
ENST00000308249.2	PPM1E
ENST00000590333.1	BRSK1
ENST00000370206.4	CNN3
ENST00000332687.6	RLIM
ENST00000361999.3	ITSN2
ENST00000310454.6	GPD2
ENST00000327305.6	NETO1	X
ENST00000373275.4	BRWD3
ENST00000356698.4	RSPO3
ENST00000395571.3	ZHX1
ENST00000418129.2	PLCL2
ENST00000216554.3	EIF5
ENST00000393356.1	CNOT6
ENST00000504926.1	ZNF608
ENST00000382545.3	KCNA1
ENST00000264986.3	SLC10A7
ENST00000164227.5	BCL3
ENST00000320740.7	PELI3
ENST00000370924.4	PTGER3
ENST00000327419.6	C11orf87
ENST00000334414.6	PTPRB
ENST00000376862.3	SYNDIG1
ENST00000310227.1	INSM1
ENST00000235628.1	NT5C1A
ENST00000218075.4	GLRA2
ENST00000305253.4	TUB
ENST00000367267.1	SYT2
ENST00000553700.1	HECTD1
ENST00000215368.2	EFNA2
ENST00000270357.4	RNPEPL1
ENST00000254457.5	LHX1	X
ENST00000409556.1	KDM3A
ENST00000368850.3	SLC16A10
ENST00000445907.2	CHRM2
ENST00000260408.3	ADAM10
ENST00000398675.3	GXYLT1
ENST00000333039.2	NPTXR
ENST00000278612.8	NPAT
ENST00000316610.6	MBLAC2
ENST00000282077.3	PDK1
ENST00000356805.4	SPTBN1
ENST00000467928.2	TLX1
ENST00000274341.4	HAPLN1	X
ENST00000295958.5	SMIM14
ENST00000374259.3	FOXO4
ENST00000249749.5	DLL4
ENST00000263168.3	CAPZA1
ENST00000580732.2	GREB1L
ENST00000372692.4	SET
ENST00000368635.4	MARCKS	X
ENST00000545279.1	SMAD5
ENST00000264431.4	RAPGEF2
ENST00000252575.6	NCAN
ENST00000434739.3	GOLGA6D
ENST00000252934.5	ATXN10
ENST00000400573.5	CECR2
ENST00000322191.6	PANK1
ENST00000273183.3	STAC
ENST00000242108.4	EEPD1
ENST00000397752.3	MET
ENST00000250160.6	WISP1	X
ENST00000313349.3	SERTAD2
ENST00000369800.5	NEURL1B
ENST00000295568.4	KBTBD8
ENST00000381226.3	MIER3
ENST00000448454.2	PALM2
ENST00000455833.2	IFFO2
ENST00000370056.4	VAV3
ENST00000259455.2	GABBR2
ENST00000441222.3	USP46
ENST00000343958.4	FGD6
ENST00000284274.4	FAM105B	X
ENST00000368172.1	KIRREL
ENST00000304760.2	SHE
ENST00000418310.1	LIMK1
ENST00000374874.3	LPPR1	X
ENST00000383202.2	STAG1
ENST00000355216.1	FOXN4
ENST00000265036.5	DEPDC1B
ENST00000250894.4	MAPK8IP3
ENST00000397063.4	NFE2L2
ENST00000301365.4	TRPV3
ENST00000338963.2	NEDD4
ENST00000382622.3	PRMT8	X
ENST00000373191.4	AGO3
ENST00000318130.8	EDEM3
ENST00000294489.6	PDPN
ENST00000541586.1	CCM2
ENST00000457135.1	ARID2
ENST00000448823.2	METTL21A
ENST00000369626.3	SLC16A1
ENST00000237853.4	ELL2
ENST00000378026.4	CKAP4
ENST00000380648.4	EBF4
ENST00000253778.8	GFPT2
ENST00000338316.4	ADCY2
ENST00000392477.2	NCOA7
ENST00000399537.4	TNRC18
ENST00000342784.2	SYDE1
ENST00000373874.2	TGIF2
ENST00000367723.4	SUCO
ENST00000441549.3	PDPK1
ENST00000265981.2	RNF141
ENST00000360265.4	AFAP1
ENST00000595838.1	ADAMTS10
ENST00000376131.4	FGF14
ENST00000366968.4	VASH2
ENST00000283921.4	HOXA10
ENST00000397786.2	MED13
ENST00000298552.3	TSC1
ENST00000257290.5	PDGFRA
ENST00000300101.2	ZBTB39
ENST00000379044.4	ARX
ENST00000274031.3	SETD7
ENST00000283415.3	LPCAT1
ENST00000262803.5	UPF1
ENST00000337907.3	RERE
ENST00000322054.5	EHD3
ENST00000393313.1	ZNF800
ENST00000362009.4	E2F6
ENST00000408937.3	FOXP2
ENST00000358196.3	GAD1
ENST00000370994.4	SERBP1
ENST00000430334.3	PLEKHM1
ENST00000538780.1	FAM222A
ENST00000341418.5	SKOR1
ENST00000329008.5	CALN1
ENST00000367294.3	C6orf211	X
ENST00000369816.4	ELOVL4
ENST00000293379.4	ITGA5
ENST00000341698.2	TMEM189-UBE2V1
ENST00000557021.1	TMEM189
ENST00000295688.3	CCT3
ENST00000545606.1	CAND1
ENST00000361236.3	TMEM123
ENST00000371250.3	PPAP2B	X
ENST00000267984.2	MESDC1
ENST00000225577.4	RPS6KB1
ENST00000315614.7	NEURL4
ENST00000398246.3	LONRF1
ENST00000366882.1	PDE10A
ENST00000267102.8	LMBR1L
ENST00000312493.4	PEAK1
ENST00000579991.2	DYNLL2
ENST00000369239.5	PNISR
ENST00000371103.3	LCOR
ENST00000379938.2	RREB1
ENST00000282096.4	PDE3B
ENST00000283351.4	TRAPPC8
ENST00000280098.4	SPOPL
ENST00000327787.8	C17orf70	X
ENST00000446044.1	MAPKAPK3
ENST00000243108.4	HOXC6
ENST00000302490.8	KCNAB1
ENST00000013125.4	MAP4K5
ENST00000260327.4	CTDSPL2
ENST00000371610.2	PARD6B
ENST00000083182.3	APPBP2
ENST00000374736.3	ABCA1
ENST00000260197.7	SORL1
ENST00000360032.3	DMBX1
ENST00000314607.6	ZMYM4
ENST00000244221.8	PAIP2B
ENST00000586615.1	FOSB
ENST00000444294.3	TRIM67
ENST00000287020.5	GDF6
ENST00000227524.4	PRPF19
ENST00000369317.4	TXNIP
ENST00000366919.2	MAP3K4
ENST00000396432.2	ARHGAP21
ENST00000378621.3	LANCL3
ENST00000381006.3	RUFY3
ENST00000377861.3	PCDH9
ENST00000273153.5	CSRNP1
ENST00000388742.4	EYA1
ENST00000309731.7	GRAMD2
ENST00000521381.1	PIK3R1
ENST00000374706.1	CCNY
ENST00000361175.4	PAPSS2
ENST00000436636.2	TNIK
ENST00000340438.4	GSPT2
ENST00000427718.2	FBXO21
ENST00000412050.4	CPEB3
ENST00000417098.1	SATB2
ENST00000355083.5	TMEM110
ENST00000337755.5	MGAT4B
ENST00000455697.1	PRICKLE1
ENST00000262394.2	WSB1
ENST00000509384.1	LYSMD3
ENST00000399609.3	SRL
ENST00000265992.5	CCNJ
ENST00000366903.6	HLX
ENST00000360388.4	SLC35F1
ENST00000589881.1	ZNF24
ENST00000308064.2	CHST1
ENST00000377184.3	MPP2
ENST00000453547.2	ARHGAP19-SLIT1
ENST00000402918.2	ELFN2
ENST00000358273.4	NF1
ENST00000333677.6	ARHGEF37
ENST00000370188.3	LPPR5	X
ENST00000174618.4	MNT
ENST00000394705.2	GPR75
ENST00000334744.4	PRELID2
ENST00000331327.3	PURA
ENST00000545297.1	SURF4
ENST00000531410.1	EPB41L2
ENST00000287590.5	B3GNT7
ENST00000306773.4	NPTX1
ENST00000230882.4	GHR
ENST00000354452.3	TCF4
ENST00000333055.3	MGAT1
ENST00000258962.4	SRSF1
ENST00000316981.3	PLAG1
ENST00000202677.7	RALGAPA2
ENST00000434748.2	FBRSL1
ENST00000388738.3	KIAA1109
ENST00000586178.1	MBTD1
ENST00000373504.6	CHIC1
ENST00000254901.5	REEP2
ENST00000379719.3	IPO7
ENST00000389879.5	CCNK
ENST00000418929.2	PRR12
ENST00000302536.2	VAT1L
ENST00000373491.3	TBC1D22B
ENST00000276282.6	MFHAS1
ENST00000243300.9	NRK	X
ENST00000296585.5	ITGA2
ENST00000403491.3	NFIA
ENST00000372583.1	HIVEP3
ENST00000261441.5	RSBN1
ENST00000562435.1	NETO2
ENST00000295101.2	KCNJ3
ENST00000315596.10	PDS5B
ENST00000490491.1	PMF1-BGLAP
ENST00000570137.2	CDYL2
ENST00000276204.6	DOCK11
ENST00000212015.6	SIRT1
ENST00000360066.2	CDK18
ENST00000513761.1	CLCN3
ENST00000540014.1	CREBRF
ENST00000244333.3	LYPD3
ENST00000222803.5	FKBP14
ENST00000297375.4	EN2
ENST00000369501.2	CNR1
ENST00000265634.3	NPTX2
ENST00000372336.3	ZCCHC24
ENST00000373886.3	BICC1
ENST00000272895.7	ABCA12
ENST00000322002.3	SOX11
ENST00000343348.6	SEMA6A
ENST00000370801.3	ZZZ3
ENST00000260970.3	PPIG
ENST00000405508.1	TOX4
ENST00000319283.3	GORASP1
ENST00000263620.3	ARID3A
ENST00000503238.1	FRYL
ENST00000329153.5	PLEKHH1
ENST00000382438.5	NKX3-2
ENST00000376088.3	CLCN5
ENST00000439969.2	C6orf223
ENST00000310512.2	MEPCE
ENST00000260818.6	DNAJC13
ENST00000376682.4	GPR133	X
ENST00000499676.2	TFDP2
ENST00000333129.3	FIGN
ENST00000267460.4	PELI2
ENST00000346618.3	E2F3
ENST00000328965.4	OAF
ENST00000247225.6	SGPP1
ENST00000432329.2	CREB1
ENST00000409535.2	RAD54L2
ENST00000373798.1	EPB41
ENST00000244050.2	SNAI1
ENST00000283365.9	DTNA
ENST00000482108.1	PEG10
ENST00000297145.4	C7orf60	X
ENST00000215832.6	MAPK1
ENST00000439174.2	GNA13
ENST00000282908.5	STK32B
ENST00000373063.3	FOXP4
ENST00000265085.5	CPEB4
ENST00000357065.4	HNRNPF
ENST00000457361.1	IKZF2
ENST00000360468.3	MAN2A2
ENST00000369454.3	RAB39B	X
ENST00000242728.4	BHLHE41
ENST00000297293.5	LMTK2
ENST00000376396.3	CCDC120
ENST00000346562.2	NPAS3
ENST00000216127.4	RASD2
ENST00000250113.7	FXR2
ENST00000368886.5	IKZF5
ENST00000560371.1	TRAF3
ENST00000298198.4	PGM2L1
ENST00000418177.2	GRM5	X
ENST00000328439.1	MYT1
ENST00000329152.3	LZTS3
ENST00000357077.4	ANK2
ENST00000287263.4	RAB11FIP1
ENST00000306917.4	FEM1B
ENST00000341500.5	INSR
ENST00000257600.3	DTX1
ENST00000264436.4	ADD2
ENST00000395169.3	MAPK10
ENST00000579925.1	MTMR4
ENST00000302103.5	FUT9
ENST00000442998.2	BAK1
ENST00000359314.5	CD2AP
ENST00000490035.2	LSAMP
ENST00000259698.4	FAM65B
ENST00000378693.2	SOWAHA
ENST00000377636.3	TBC1D4
ENST00000522677.3	MYBL1
ENST00000257287.4	CEP135
ENST00000328252.3	PAPPA
ENST00000369093.2	TIAL1
ENST00000408936.3	DAB2IP
ENST00000312561.4	KIAA1551
ENST00000398868.3	ATL3
ENST00000389063.2	DCP2
ENST00000261917.3	HCN4
ENST00000436278.2	RAB15
ENST00000374574.2	BMPR2
ENST00000458420.3	CLSTN2
ENST00000334187.8	PPP4R1L
ENST00000342537.7	ZBTB42
ENST00000284061.3	DGKE
ENST00000339208.6	SYNRG	X
ENST00000327483.5	CBFA2T3
ENST00000591601.1	MKNK2
ENST00000323571.4	WIPF2
ENST00000585388.1	LSM12
ENST00000241125.3	GJA3
ENST00000443503.2	CTDSPL
ENST00000376771.4	TBC1D25
ENST00000337231.5	CDR2L
ENST00000379370.2	AGRN
ENST00000356799.2	RNF146
ENST00000396872.3	SLC29A4
ENST00000586987.1	DPY19L3
ENST00000368648.3	EBF3
ENST00000357641.6	BRPF3
ENST00000398905.1	ERG
ENST00000458276.2	ABHD5
ENST00000319394.3	WDTC1
ENST00000371884.2	TAL1
ENST00000367362.3	NR5A2
ENST00000454784.4	MUC19
ENST00000536163.1	KIAA1147
ENST00000230173.6	GPR126	X
ENST00000382004.3	RFX3
ENST00000376896.3	RORB
ENST00000409236.2	AFF3
ENST00000280612.5	SLC7A11
ENST00000264235.8	GSK3B
ENST00000380243.4	CCDC85C
ENST00000373187.1	PTPRT	X
ENST00000355497.5	LMX1B
ENST00000307050.4	OTUD7A
ENST00000367511.3	FAM129A
ENST00000370905.3	KLHL31
ENST00000265970.7	PIK3C2A
ENST00000396423.2	HNF4G
ENST00000395002.2	FAM13A
ENST00000338797.6	CRTC1
ENST00000256367.2	TTC9
ENST00000531709.2	NXF1
ENST00000308868.4	LEP
ENST00000261716.3	TAOK1
ENST00000336926.6	HIP1
ENST00000261592.5	NOL4
ENST00000327245.5	ATP10B
ENST00000262320.3	AXIN1
ENST00000392127.2	QKI
ENST00000342756.5	SRP72
ENST00000304743.2	PCNX	X
ENST00000220244.3	KIAA1199	X
ENST00000285311.3	DKK2
ENST00000263370.2	ITPKC
ENST00000409271.1	EDAR
ENST00000262189.6	KMT2C
ENST00000447411.1	SLC38A4
ENST00000341105.2	GATA2
ENST00000409923.1	FAM126A
ENST00000261908.6	NEO1
ENST00000261173.2	ATP2B1
ENST00000270162.6	SIK1
ENST00000290158.4	KPNB1
ENST00000240093.3	FZD3
ENST00000373069.5	SLC25A25
ENST00000258494.9	ALDH1L2
ENST00000305997.3	MBOAT2
ENST00000311127.4	HEG1
ENST00000356628.2	NRARP
ENST00000409086.3	SLC39A10
ENST00000374980.2	EIF2S2
ENST00000392770.2	SCN3B
ENST00000318063.5	MICU3
ENST00000609686.1	GRIN2B
ENST00000245323.4	EFNB2
ENST00000397575.3	NFIB
ENST00000367521.1	COLGALT2
ENST00000399251.1	JMJD1C
ENST00000309859.4	GGA2
ENST00000373242.2	SAR1A
ENST00000380110.4	ELAVL2
ENST00000230859.6	PAPD7
ENST00000338957.4	ZC3H12B
ENST00000370978.4	ZNF280C
ENST00000257868.5	GDF11
ENST00000425103.1	KIAA0232
ENST00000327835.3	ZNF704
ENST00000261438.5	KLF3
ENST00000306177.5	USP42
ENST00000362003.5	PCGF3
ENST00000374708.4	COL11A2
ENST00000335670.6	RORA
ENST00000235307.6	C1orf21
ENST00000222345.6	SIPA1L3
ENST00000374314.4	GPRIN2
ENST00000416573.2	ZC3H12D
ENST00000173229.2	NTN1
ENST00000288699.6	DPYSL5
ENST00000366690.4	RAB4A
ENST00000282388.3	ZFP36L2
ENST00000331340.3	IKZF1
ENST00000373644.4	TET1
ENST00000423058.2	SCN1A
ENST00000341529.3	CDH5	X
ENST00000257552.2	MSI1
ENST00000372755.3	VCL
ENST00000360416.3	MYH10
ENST00000331758.3	SS18L1
ENST00000355999.4	STK39
ENST00000369042.1	BEND3
ENST00000378076.3	ITGA8
ENST00000401399.1	NFASC
ENST00000368012.3	PVRL4	X
ENST00000397292.3	PLAA
ENST00000396671.2	THRB
ENST00000241416.7	ACVR2A
ENST00000268171.3	FURIN
ENST00000322342.3	ZADH2
ENST00000256925.7	CABLES1
ENST00000534358.1	KMT2A
ENST00000504154.1	SLIT2
ENST00000261483.4	MAN2A1
ENST00000257527.4	ADAM19
ENST00000439287.4	GOLGA6L10	X
ENST00000534850.1	RP11-192H23.4
ENST00000263708.2	PTPN4
ENST00000513056.1	FAM53C
ENST00000304636.3	COL3A1
ENST00000393203.2	PTGFRN
ENST00000359297.2	STK40
ENST00000453654.2	DGKI	X
ENST00000398399.2	VGLL3
ENST00000473989.3	UBN2
ENST00000357869.3	ADCY6
ENST00000311417.2	ZMAT3
ENST00000311765.2	PDP2
ENST00000278590.3	ZC3H12C
ENST00000266058.4	SLIT1
ENST00000379426.1	TMEM170B
ENST00000409150.3	TMEM194B	X
ENST00000403263.1	INO80D
ENST00000367771.6	SCYL3
ENST00000231706.5	SLC7A14
ENST00000342183.5	NRXN1	X
ENST00000389082.5	DENND5B
ENST00000372648.5	TBC1D13
ENST00000318445.6	SLCO3A1
ENST00000270112.2	HUNK
ENST00000266070.4	DIDO1
ENST00000373625.3	KPNA6
ENST00000394253.3	USP49
ENST00000446231.2	SMG1
ENST00000243052.3	PDE1B
ENST00000409811.1	STEAP3
ENST00000397631.3	MANEAL
ENST00000425707.3	RARA
ENST00000243349.8	ACVR1C
ENST00000369878.4	CNNM2
ENST00000326840.6	DCBLD2
ENST00000426016.1	SOS1
ENST00000415149.2	BBX
ENST00000433855.1	KCNA6
ENST00000372684.3	RIMS3
ENST00000324501.5	PSEN1
ENST00000286364.3	RASA2
ENST00000559949.1	RP13-996F3.5	X
ENST00000261667.3	KPNA3
ENST00000399218.4	GAREM	X
ENST00000449802.1	NBEAL1
ENST00000521891.2	ZFHX4
ENST00000336349.5	SPTY2D1
ENST00000361972.4	SFMBT2
ENST00000300651.6	MED1
ENST00000382179.1	BRSK2
ENST00000275358.3	VWDE
ENST00000254322.2	DNAJB1
ENST00000398665.3	DOT1L
ENST00000280987.4	FAM177A1
ENST00000355812.3	ZNF638
ENST00000354764.4	PGAP1
ENST00000440172.1	KIAA1549
ENST00000367866.2	POU2F1
ENST00000302326.4	MN1
ENST00000262384.3	N4BP1
ENST00000441463.2	PDK3
ENST00000256186.2	MICALCL
ENST00000373078.4	NAIF1
ENST00000376811.1	NMRK1
ENST00000270722.5	PRDM16
ENST00000335753.4	SLK
ENST00000336505.6	SCAI
ENST00000558402.1	APBA2
ENST00000381151.3	SLC5A3
ENST00000608209.1	SLC5A3
ENST00000565468.1	TMEM178B
ENST00000357736.4	MAFG
ENST00000282701.2	BMP3
ENST00000371753.1	NACC2
ENST00000609923.1	SLC25A16
ENST00000397624.3	MEIS2
ENST00000324453.8	C7orf41	X
ENST00000330691.6	TACC1
ENST00000262982.2	CSE1L
ENST00000609116.1	PTBP2
ENST00000439151.2	NSD1
ENST00000378746.4	KIF3A
ENST00000264659.7	SRCIN1	X
ENST00000431992.1	PHC2
ENST00000370355.2	SCD
ENST00000355997.3	SEMA6D
ENST00000374632.3	EPHB2
ENST00000568954.1	PHLPP2
ENST00000260600.5	ADCY3
ENST00000281928.3	MED13L
ENST00000335727.9	TNRC6B
ENST00000374012.3	PHF20
ENST00000545170.1	ATXN3
ENST00000308086.2	THAP2
ENST00000219139.3	C16orf70
ENST00000262215.3	ARFGEF1
ENST00000354436.2	NFAT5
ENST00000303296.4	HIPK3
ENST00000336838.6	CCDC88A
ENST00000344423.5	ZNF395
ENST00000398309.2	DLG2
ENST00000254658.3	PER2
ENST00000231004.4	LOX
ENST00000373603.1	NEK6
ENST00000469044.1	ARMC8
ENST00000416165.1	BAHD1
ENST00000395003.1	PHF15	X
ENST00000313010.3	PRCP
ENST00000358935.2	MARCH5
ENST00000474524.1	MED12L
ENST00000409170.3	RPL36A-HNRNPH2
ENST00000405141.1	NCOA1
ENST00000216484.2	SPTLC2
ENST00000402866.1	DRP2
ENST00000358621.4	FRMD4A
ENST00000411986.2	CTH
ENST00000392438.3	OPA1
ENST00000360655.4	NAV2
ENST00000321505.4	KIAA1549L
ENST00000306726.2	PTPN9
ENST00000223341.7	URGCP
ENST00000294244.4	C11orf84
ENST00000258991.3	TEX2
ENST00000609438.1	GPRIN3
ENST00000322652.5	SUZ12
ENST00000255030.5	CRP	X
ENST00000247182.6	SIX1
ENST00000424789.2	TANC2
ENST00000313005.6	BACE1
ENST00000356083.3	COL27A1
ENST00000409832.3	POTEG
ENST00000265109.3	RAI14
ENST00000357006.4	ZBTB14
ENST00000332674.5	MXI1
ENST00000310343.9	ARHGAP32
ENST00000379018.3	PDLIM4	X
ENST00000312521.4	NR1D2
ENST00000439458.1	UNC80
ENST00000551509.1	POTEM
ENST00000389032.3	STK38L
ENST00000289495.5	PPP1R9A
ENST00000261349.4	LRP6
ENST00000268489.5	ZFHX3
ENST00000406785.2	SLC8A1
ENST00000280562.5	PITPNM2
ENST00000220772.3	SFRP1
ENST00000261918.4	SEMA7A
ENST00000357214.5	SFPQ
ENST00000510439.2	GOLGA6L4
ENST00000254508.5	NUP210
ENST00000327876.4	KCNK12
ENST00000379448.4	ZNF827
ENST00000371380.3	PLCE1
ENST00000231461.5	ST8SIA4
ENST00000312431.6	DST
ENST00000343744.2	ACOT11
ENST00000357308.4	GFPT1
ENST00000379361.4	PTCHD1
ENST00000367005.4	RCOR3
ENST00000507359.3	KCTD16
ENST00000309137.8	FAM192A
ENST00000407073.1	MBD5
ENST00000389677.5	FAXC
ENST00000289431.5	SPATA2
ENST00000357668.1	ASAP1
ENST00000316851.7	NCAM1
ENST00000247883.4	TAS2R5
ENST00000480945.1	DDI2
ENST00000393239.1	PLXND1
ENST00000254942.3	TERF2
ENST00000479918.1	TMED5
ENST00000380122.5	TXLNG
ENST00000370767.1	FUBP1
ENST00000323116.5	ATP11B
ENST00000225719.4	CPD
ENST00000212355.4	TGFBR3
ENST00000541110.1	TRERF1
ENST00000296328.4	UBXN7
ENST00000307546.9	MAGI3
ENST00000232766.5	KLHL18
ENST00000246229.4	PLAGL2
ENST00000441639.1	EPB41L1
ENST00000298125.5	WDFY2
ENST00000460006.1	CDS2
ENST00000339488.4	PTCHD4
ENST00000436008.2	SLC22A23
ENST00000297261.2	SHH
ENST00000263409.4	LIFR
ENST00000331830.4	CNTN2
ENST00000349213.3	ARID4B
ENST00000369774.4	SH3PXD2A
ENST00000302805.2	SPRY3
ENST00000382349.4	ONECUT3
ENST00000535861.1	ZNF185
ENST00000372702.3	DUSP13	X
ENST00000311637.5	ATP9A
ENST00000481739.1	RXRA
ENST00000392693.3	CDON
ENST00000328306.4	SLC9A7
ENST00000379619.1	FOSL2
ENST00000394807.3	ZBTB3
ENST00000345097.4	FOXN3
ENST00000341567.4	TMEM248
ENST00000475390.1	SLITRK3
ENST00000531154.1	ALG9
ENST00000503492.1	PCDH1
ENST00000311131.2	P2RY2
ENST00000178638.3	CA12
ENST00000462705.1	ZBTB20
ENST00000469934.2	ILDR2
ENST00000333503.7	PGP
ENST00000423828.1	TMBIM6
ENST00000417955.1	NAPEPLD
ENST00000409600.1	BZW1
ENST00000377122.4	NEBL
ENST00000337514.6	IGF1
ENST00000262160.6	SMAD2
ENST00000232217.2	RBP2	X
ENST00000355072.5	HTT
ENST00000345365.6	RAD51D
ENST00000261558.3	AP5M1
ENST00000265713.2	KAT6A
ENST00000264867.2	PPARGC1A
ENST00000370112.4	SLC30A7
ENST00000258111.4	KCNMB4
ENST00000361360.2	POU3F3
ENST00000375749.3	POFUT1
ENST00000265077.3	VCAN
ENST00000341657.4	ANKFY1
ENST00000297153.7	MDGA1
ENST00000375255.3	DCAF17
ENST00000397906.2	TTC28
ENST00000374662.3	HSD17B8
ENST00000350997.7	FADS1
ENST00000409785.4	KCMF1
ENST00000345617.3	HDAC4
ENST00000373935.3	IPMK
ENST00000394752.3	SFMBT1
ENST00000372129.2	IRS4
ENST00000346085.5	ARID1B
ENST00000320580.4	PACS1
ENST00000317147.5	CNOT1
ENST00000449592.2	TMEM120B
ENST00000262455.6	ERP44
ENST00000263967.3	PIK3CA
ENST00000436190.2	MAPRE2
ENST00000420886.2	SBNO1
ENST00000448238.2	NIPBL
ENST00000452722.3	CADM1
ENST00000341267.4	DLK1	X
ENST00000429989.3	TSPAN14
ENST00000344293.5	TAF3
ENST00000290776.8	CPNE2
ENST00000323686.4	RBM15B
ENST00000261427.5	UBE2K
ENST00000263102.6	CCDC6
ENST00000312352.7	PFKM
ENST00000436010.2	ROBO1
ENST00000300105.6	CACNG2
ENST00000393265.2	SLC24A4
ENST00000419022.1	PAX6
ENST00000261884.3	TRIP4
ENST00000209728.4	CDC6
ENST00000435817.2	FCHSD1
ENST00000598409.1	SMIM17
ENST00000295454.3	GABRB1	X
ENST00000442544.2	DCC
ENST00000257831.3	EHF	X
ENST00000360403.2	EIF2B3
ENST00000421285.3	GOLGA6B
ENST00000276077.1	GPR174	X
ENST00000553372.1	PTGDR	X
ENST00000408999.3	RGPD4	X
ENST00000273986.4	CISD2
ENST00000557886.1	RP13-996F3.4	X
ENST00000409947.1	MAP3K2
ENST00000359013.4	TGFBR2
ENST00000573710.2	CACNA1A
ENST00000313669.7	COL26A1
ENST00000301764.7	DDB1
