# Supplementary material for: The RNA-binding protein ARPP21 controls dendritic branching by functionally opposing the miRNA it hosts
Source: Nat Commun. 2018 Mar 26;9:1235. doi: 10.1038/s41467-018-03681-3 (PMC5964322; doi:10.1038/s41467-018-03681-3)
Supplement: Supplementary file 6 — Supplementary Data 3(XLSX 14 kb) [file 41467_2018_3681_MOESM6_ESM.xlsx]

## Sheet: miR-128 + Arpp21 targets
Supplementary Data 3. Intersection of Arpp21 iCLIP targets and predicted miR-128 target mRNAs.
Gene Symbol
ADAM10
AFF4
AGFG1
AGO3
AGPAT3
AGRN
AK2
AMD1
AMMECR1L
APPBP2
ARF3
ARRDC4
ATL3
ATP11B
ATP2B1
ATP9A
ATXN3
AXIN1
BBX
BMPR2
BRPF3
BRWD3
CADM1
CAND1
CAPZA1
CASC3
CBFB
CBX5
CCDC50
CCNY
CCT3
CHTF8
CKAP4
CNOT6
CNOT7
CORO1C
CPD
CPEB3
CPEB4
CREB1
CRKL
CSE1L
CTDSPL2
DAZAP2
DCBLD2
DCP2
DCUN1D1
DCUN1D4
DDI2
DDX6
DPY19L3
DYNLL2
E2F3
E2F7
EBF3
EDEM3
EFNB2
EIF5
ELAVL2
EN2
ENAH
EPB41
EPB41L2
ERMP1
FAM126A
FAM134C
FAM53C
FBXO21
FBXO30
FEM1B
FUBP1
FUBP3
FURIN
FZD3
GATA6
GATAD2A
GFPT1
GNG12
GNS
GOLM1
GPAM
GPATCH2
GPD2
GRB2
GSK3B
GSPT1
GXYLT1
H2AFY
H3F3B
HDAC4
HIPK3
HNRNPF
HOXA10
HOXA13
HOXA9
ID3
IKZF5
IPMK
IPO7
KCNJ3
KIF3A
KPNA5
KPNA6
KPNB1
LAPTM4B
LCOR
LIFR
LIN7C
LMNB1
LPCAT1
MANEAL
MAP3K2
MAPK1
MAPK14
MAPRE2
MBOAT2
MBTD1
MDN1
MED12L
MED13
MED13L
MED14
MIER3
MMD
MOB1B
MSI2
MTDH
MTMR4
NAA15
NAA50
NEK6
NEO1
NETO2
NF1
NFAT5
NFIA
NFIB
NPEPPS
NPTX1
NR1D2
NUP210
OSBPL10
PAIP2
PARD6B
PDS5B
PEG10
PELI2
PGAP1
PHF6
PITHD1
PNISR
POFUT1
POGZ
POU2F1
PPIF
PPIG
PPP1CC
PPP4C
PPP4R2
PTBP2
PTGFRN
PTPN9
QKI
RAB11FIP1
RLIM
RNF38
RORA
RPS6KA5
RUNX1
SAR1A
SATB2
SAYSD1
SBNO1
SCAI
SCD
SEC24A
SEC61A1
SERBP1
SETD7
SFPQ
SGPP1
SH3BGRL2
SHOC2
SLC16A1
SLC30A7
SLC39A10
SLC5A3
SLC5A3
SLC7A11
SLIT2
SLK
SMAD2
SMAD5
SMG1
SMURF2
SNX12
SP1
SPG21
SPOPL
SPTLC2
SREK1
SRSF1
STK24
STK35
STK38L
SUCO
SURF4
SUZ12
SZRD1
TAOK1
TBC1D4
TCF4
TGFBR1
TGFBR3
TGIF2
TGOLN2
TMBIM6
TMED5
TMEM123
TMEM167A
TMEM170A
TMEM170B
TMEM189
TMEM248
TMEM64
TMX1
TNPO1
TNRC6B
TPD52L2
TRABD
TROVE2
UBE2E2
UBE2K
UBE2N
UBE2W
UBN2
UGCG
UGT8
UPF1
USP46
VGLL3
VPS4B
WDTC1
WEE1
WNK1
XPR1
YWHAB
ZBTB34
ZC3H12C
ZFHX3
ZFP36L2
ZMAT3
ZNF24
ZNF280C
ZNF462
ZNF652
ZNF800
