# Supplementary material for: The RNA-binding protein ARPP21 controls dendritic branching by functionally opposing the miRNA it hosts
Source: Nat Commun. 2018 Mar 26;9:1235. doi: 10.1038/s41467-018-03681-3 (PMC5964322; doi:10.1038/s41467-018-03681-3)
Supplement: Supplementary file 7 — Supplementary Data 4(XLSX 648 kb) [file 41467_2018_3681_MOESM7_ESM.xlsx]

## Sheet: Arpp21 unbound transcripts
Supplementary Data 4. ARPP21 unbound transcripts that are expressed in TREx-293 cells with a TPM value above the minimal TPM of all ARPP21 iCLIP.
Ensemble transcript ID	Ensemble gene ID	TPM
ENST00000000442	ENSG00000173153	11.9291
ENST00000002125	ENSG00000003509	8.3941
ENST00000002165	ENSG00000001036	53.1086
ENST00000002501	ENSG00000003249	23.4446
ENST00000002596	ENSG00000002587	0.0282087
ENST00000003100	ENSG00000001630	27.3475
ENST00000003607	ENSG00000004142	47.6542
ENST00000003912	ENSG00000001461	14.9552
ENST00000005178	ENSG00000004799	2.12263
ENST00000005180	ENSG00000006606	0.109155
ENST00000005257	ENSG00000006451	19.6086
ENST00000005260	ENSG00000006453	19.7016
ENST00000005286	ENSG00000006118	8.08008
ENST00000005340	ENSG00000004975	27.0688
ENST00000005386	ENSG00000005175	35.9972
ENST00000006015	ENSG00000005073	20.4156
ENST00000006275	ENSG00000007255	9.43543
ENST00000007264	ENSG00000007376	25.4061
ENST00000007390	ENSG00000007520	57.7193
ENST00000007414	ENSG00000006025	3.11643
ENST00000007510	ENSG00000004777	5.33847
ENST00000007633	ENSG00000006534	0.160299
ENST00000007708	ENSG00000005882	2.99222
ENST00000008527	ENSG00000008405	15.4968
ENST00000008938	ENSG00000008438	0.970256
ENST00000009180	ENSG00000010278	42.6935
ENST00000009589	ENSG00000008988	1035.87
ENST00000011619	ENSG00000010017	23.8429
ENST00000011653	ENSG00000010610	0.156459
ENST00000011691	ENSG00000008324	28.7529
ENST00000011898	ENSG00000011105	6.74569
ENST00000012049	ENSG00000011478	10.7452
ENST00000012443	ENSG00000011485	106.562
ENST00000013125	ENSG00000012983	19.0582
ENST00000013222	ENSG00000241644	0.110355
ENST00000013807	ENSG00000012061	9.60179
ENST00000014914	ENSG00000013588	2.73028
ENST00000014930	ENSG00000013583	19.1873
ENST00000016946	ENSG00000015568	3.51608
ENST00000017003	ENSG00000015532	6.52579
ENST00000020945	ENSG00000019549	0.115959
ENST00000023939	ENSG00000022277	89.2265
ENST00000025008	ENSG00000023287	8.2282
ENST00000029410	ENSG00000027847	10.9713
ENST00000033079	ENSG00000031003	9.59173
ENST00000035307	ENSG00000033100	14.3331
ENST00000037869	ENSG00000035141	78.6893
ENST00000038176	ENSG00000035681	6.33606
ENST00000039007	ENSG00000036473	0.210419
ENST00000039989	ENSG00000052841	9.59929
ENST00000040584	ENSG00000037965	7.40097
ENST00000040663	ENSG00000037757	27.4913
ENST00000040738	ENSG00000038219	12.456
ENST00000040877	ENSG00000059588	33.9177
ENST00000042381	ENSG00000039523	3.90845
ENST00000046640	ENSG00000040531	7.38417
ENST00000053867	ENSG00000030582	59.7841
ENST00000055077	ENSG00000049541	21.8098
ENST00000056217	ENSG00000050327	3.68879
ENST00000056233	ENSG00000050344	7.79488
ENST00000062104	ENSG00000053438	0.743101
ENST00000064778	ENSG00000054965	12.6998
ENST00000072869	ENSG00000133597	28.9703
ENST00000075120	ENSG00000059804	2.37646
ENST00000075503	ENSG00000060140	1.22896
ENST00000078527	ENSG00000060642	4.0137
ENST00000084798	ENSG00000063180	8.43024
ENST00000086933	ENSG00000063515	0.0435545
ENST00000155840	ENSG00000053918	0.877537
ENST00000155926	ENSG00000071575	8.57372
ENST00000156109	ENSG00000068394	14.6277
ENST00000156471	ENSG00000021776	14.16
ENST00000157600	ENSG00000071282	4.95901
ENST00000158009	ENSG00000073598	2.52462
ENST00000160373	ENSG00000077063	2.94175
ENST00000160827	ENSG00000079616	101.37
ENST00000161863	ENSG00000047188	33.2335
ENST00000162023	ENSG00000213999	0.612988
ENST00000162044	ENSG00000064545	23.2939
ENST00000162391	ENSG00000065970	4.5407
ENST00000162749	ENSG00000067182	15.5654
ENST00000163416	ENSG00000066455	19.6729
ENST00000163678	ENSG00000067365	5.83639
ENST00000164024	ENSG00000008300	3.04148
ENST00000164133	ENSG00000068971	5.02679
ENST00000164227	ENSG00000069399	0.82689
ENST00000164305	ENSG00000069943	6.02339
ENST00000166133	ENSG00000070388	0.871271
ENST00000166139	ENSG00000070404	2.32514
ENST00000166345	ENSG00000071539	35.3986
ENST00000167106	ENSG00000071246	13.7062
ENST00000167588	ENSG00000171431	0.0237156
ENST00000168216	ENSG00000072506	95.3269
ENST00000169298	ENSG00000073849	5.50404
ENST00000169551	ENSG00000075336	31.1874
ENST00000170168	ENSG00000079313	12.4094
ENST00000170564	ENSG00000076650	15.0703
ENST00000170630	ENSG00000077238	2.31673
ENST00000171887	ENSG00000079308	0.181988
ENST00000172229	ENSG00000064300	1.09091
ENST00000173229	ENSG00000065320	9.2692
ENST00000173527	ENSG00000066583	51.777
ENST00000175756	ENSG00000072135	6.63638
ENST00000176183	ENSG00000069696	1.73201
ENST00000176763	ENSG00000072786	5.77826
ENST00000178640	ENSG00000137764	14.9894
ENST00000179259	ENSG00000078237	21.5618
ENST00000180166	ENSG00000078579	0.195937
ENST00000180173	ENSG00000003987	6.6976
ENST00000182096	ENSG00000080200	6.50821
ENST00000182527	ENSG00000065308	7.83441
ENST00000184266	ENSG00000065518	146.819
ENST00000184956	ENSG00000068097	12.3341
ENST00000185150	ENSG00000068912	18.7229
ENST00000186436	ENSG00000075568	8.65602
ENST00000187762	ENSG00000072954	5.22858
ENST00000189444	ENSG00000077150	4.38518
ENST00000190165	ENSG00000064218	4.89563
ENST00000190611	ENSG00000079156	3.46611
ENST00000191018	ENSG00000064601	15.8856
ENST00000192788	ENSG00000065060	11.2141
ENST00000193403	ENSG00000072110	26.1248
ENST00000194118	ENSG00000081791	6.31523
ENST00000194155	ENSG00000112852	0.208148
ENST00000194214	ENSG00000081870	53.4053
ENST00000194530	ENSG00000082146	17.8795
ENST00000196371	ENSG00000083720	45.525
ENST00000196482	ENSG00000083812	7.89772
ENST00000196489	ENSG00000083817	5.01066
ENST00000196548	ENSG00000083842	4.57862
ENST00000196551	ENSG00000083845	1655.44
ENST00000197268	ENSG00000084444	9.66544
ENST00000198536	ENSG00000085514	1.33513
ENST00000198801	ENSG00000166391	0.0604569
ENST00000199320	ENSG00000086189	26.2801
ENST00000199389	ENSG00000086232	49.0857
ENST00000199708	ENSG00000086506	15.6909
ENST00000199814	ENSG00000086589	44.0606
ENST00000200135	ENSG00000086827	16.2554
ENST00000200453	ENSG00000087074	12.8994
ENST00000200457	ENSG00000087077	76.3009
ENST00000200557	ENSG00000073670	7.65454
ENST00000200652	ENSG00000197208	0.983806
ENST00000201031	ENSG00000087510	4.16622
ENST00000202028	ENSG00000088367	4.66637
ENST00000202556	ENSG00000088808	4.31848
ENST00000202816	ENSG00000089048	21.935
ENST00000202834	ENSG00000089063	118.474
ENST00000202967	ENSG00000089163	1.28454
ENST00000203001	ENSG00000089195	27.2969
ENST00000203166	ENSG00000249115	13.4677
ENST00000203556	ENSG00000089639	2.25484
ENST00000203664	ENSG00000089723	3.2327
ENST00000204549	ENSG00000090470	12.3709
ENST00000204615	ENSG00000090534	0.220334
ENST00000204679	ENSG00000090581	15.8472
ENST00000204961	ENSG00000090776	21.8234
ENST00000205194	ENSG00000090971	38.1383
ENST00000205214	ENSG00000157426	3.51608
ENST00000206020	ENSG00000091640	42.3401
ENST00000206380	ENSG00000091947	26.9051
ENST00000206423	ENSG00000091986	0.999368
ENST00000206451	ENSG00000092010	46.7588
ENST00000206542	ENSG00000092094	9.69848
ENST00000206765	ENSG00000092295	0.714133
ENST00000207157	ENSG00000092607	0.309196
ENST00000207437	ENSG00000196465	80.5249
ENST00000207457	ENSG00000092850	0.73815
ENST00000207870	ENSG00000093217	5.58954
ENST00000209728	ENSG00000094804	73.0417
ENST00000209884	ENSG00000076321	8.68316
ENST00000209929	ENSG00000094963	0.0224378
ENST00000210060	ENSG00000095059	37.0835
ENST00000210187	ENSG00000167964	5.1107
ENST00000210313	ENSG00000095261	0.164088
ENST00000210633	ENSG00000095539	1.52209
ENST00000211287	ENSG00000156711	14.4999
ENST00000211314	ENSG00000096092	38.4595
ENST00000211921	ENSG00000204482	0.233302
ENST00000212015	ENSG00000096717	17.629
ENST00000214869	ENSG00000099203	28.5914
ENST00000215115	ENSG00000099385	17.6961
ENST00000215368	ENSG00000099617	1.2396
ENST00000215565	ENSG00000099795	237.223
ENST00000215567	ENSG00000099797	113.797
ENST00000215582	ENSG00000099812	0.027348
ENST00000215631	ENSG00000099860	12.0061
ENST00000215659	ENSG00000188130	20.2705
ENST00000215739	ENSG00000099949	18.1552
ENST00000215743	ENSG00000099953	0.110882
ENST00000215754	ENSG00000240972	688.235
ENST00000215770	ENSG00000099974	18.0559
ENST00000215780	ENSG00000099984	6.01519
ENST00000215790	ENSG00000099992	3.54444
ENST00000215794	ENSG00000184979	19.1869
ENST00000215855	ENSG00000100053	0.767019
ENST00000215882	ENSG00000100075	53.3284
ENST00000215885	ENSG00000100078	0.672936
ENST00000215904	ENSG00000241360	38.7923
ENST00000215906	ENSG00000128203	4.24733
ENST00000215909	ENSG00000100097	8.13393
ENST00000215917	ENSG00000100104	9.58417
ENST00000215941	ENSG00000100124	22.2326
ENST00000215957	ENSG00000100139	18.1688
ENST00000215980	ENSG00000100162	50.3664
ENST00000216014	ENSG00000100196	12.0327
ENST00000216027	ENSG00000100209	16.9053
ENST00000216029	ENSG00000100211	16.2103
ENST00000216037	ENSG00000100219	49.7607
ENST00000216038	ENSG00000100220	93.0996
ENST00000216039	ENSG00000100221	30.1771
ENST00000216044	ENSG00000100226	22.1696
ENST00000216068	ENSG00000100246	11.6787
ENST00000216099	ENSG00000243811	0.599837
ENST00000216101	ENSG00000100276	0.50107
ENST00000216115	ENSG00000100290	1.925
ENST00000216117	ENSG00000100292	6.61639
ENST00000216121	ENSG00000184117	65.0977
ENST00000216124	ENSG00000100299	6.3999
ENST00000216127	ENSG00000100302	0.978787
ENST00000216133	ENSG00000100307	3.92233
ENST00000216144	ENSG00000100314	1.21989
ENST00000216160	ENSG00000100324	18.4182
ENST00000216180	ENSG00000100344	3.13644
ENST00000216194	ENSG00000239900	73.0411
ENST00000216214	ENSG00000100376	10.3641
ENST00000216225	ENSG00000100387	106.195
ENST00000216237	ENSG00000100395	25.7318
ENST00000216241	ENSG00000100399	0.254542
ENST00000216252	ENSG00000100410	88.2819
ENST00000216254	ENSG00000100412	42.4673
ENST00000216259	ENSG00000100417	21.7564
ENST00000216264	ENSG00000100422	25.142
ENST00000216268	ENSG00000100426	14.4394
ENST00000216286	ENSG00000087303	7.40194
ENST00000216294	ENSG00000023608	7.93823
ENST00000216361	ENSG00000100473	67.13
ENST00000216367	ENSG00000100479	10.7476
ENST00000216373	ENSG00000100485	3.76202
ENST00000216410	ENSG00000100522	20.6532
ENST00000216420	ENSG00000100532	6.51815
ENST00000216442	ENSG00000100554	17.6172
ENST00000216445	ENSG00000100557	0.0292045
ENST00000216452	ENSG00000100564	21.4663
ENST00000216455	ENSG00000100567	179.823
ENST00000216456	ENSG00000100568	23.2431
ENST00000216465	ENSG00000100577	7.85592
ENST00000216468	ENSG00000100580	10.949
ENST00000216471	ENSG00000100583	1.63643
ENST00000216487	ENSG00000100599	0.523513
ENST00000216489	ENSG00000100601	5.12462
ENST00000216492	ENSG00000100604	1.48844
ENST00000216513	ENSG00000100625	4.36323
ENST00000216605	ENSG00000100714	118.439
ENST00000216639	ENSG00000100749	68.5515
ENST00000216714	ENSG00000100823	114.218
ENST00000216727	ENSG00000100836	92.0777
ENST00000216756	ENSG00000100865	36.5762
ENST00000216774	ENSG00000100883	38.7508
ENST00000216775	ENSG00000100884	0.0403331
ENST00000216780	ENSG00000100889	7.6644
ENST00000216797	ENSG00000100906	12.1877
ENST00000216799	ENSG00000100908	14.1958
ENST00000216807	ENSG00000100916	17.4402
ENST00000216832	ENSG00000100941	166.419
ENST00000216951	ENSG00000100983	34.7768
ENST00000216968	ENSG00000101000	28.9666
ENST00000217026	ENSG00000101057	159.832
ENST00000217086	ENSG00000101115	0.0274995
ENST00000217109	ENSG00000101138	16.4221
ENST00000217131	ENSG00000101160	23.522
ENST00000217133	ENSG00000101162	1.86345
ENST00000217159	ENSG00000101187	11.5429
ENST00000217173	ENSG00000185019	2.63341
ENST00000217182	ENSG00000101210	28.2745
ENST00000217233	ENSG00000101255	15.598
ENST00000217254	ENSG00000101276	0.0304617
ENST00000217260	ENSG00000101282	0.110811
ENST00000217289	ENSG00000101311	2.48502
ENST00000217381	ENSG00000101400	7.32888
ENST00000217402	ENSG00000101421	84.2158
ENST00000217407	ENSG00000129988	0.0828543
ENST00000217429	ENSG00000101447	32.0416
ENST00000217446	ENSG00000101464	18.3437
ENST00000217455	ENSG00000101473	18.8163
ENST00000217456	ENSG00000101474	49.2867
ENST00000217652	ENSG00000101608	60.592
ENST00000217740	ENSG00000101695	2.23391
ENST00000217800	ENSG00000101751	2.72828
ENST00000217893	ENSG00000085231	32.1231
ENST00000217901	ENSG00000067829	13.0691
ENST00000217957	ENSG00000101842	0.0558749
ENST00000217958	ENSG00000101843	54.313
ENST00000217961	ENSG00000101846	1.81835
ENST00000217999	ENSG00000101883	0.570901
ENST00000218104	ENSG00000101986	0.724677
ENST00000218176	ENSG00000102057	0.958143
ENST00000218197	ENSG00000102078	7.36903
ENST00000218249	ENSG00000102128	0.100496
ENST00000218340	ENSG00000102218	5.39763
ENST00000218348	ENSG00000102226	58.2357
ENST00000218364	ENSG00000102241	76.9993
ENST00000218388	ENSG00000102265	56.7886
ENST00000219066	ENSG00000065057	55.5925
ENST00000219069	ENSG00000006194	12.5519
ENST00000219091	ENSG00000122386	11.265
ENST00000219139	ENSG00000125149	9.33723
ENST00000219150	ENSG00000102879	2.27754
ENST00000219168	ENSG00000102897	10.9359
ENST00000219204	ENSG00000102931	39.2156
ENST00000219207	ENSG00000102934	3.5394
ENST00000219235	ENSG00000102962	0.332059
ENST00000219240	ENSG00000102967	6.08504
ENST00000219271	ENSG00000102996	7.63942
ENST00000219281	ENSG00000103005	20.3432
ENST00000219299	ENSG00000103021	1.81519
ENST00000219313	ENSG00000103035	82.4619
ENST00000219320	ENSG00000103042	3.08866
ENST00000219322	ENSG00000103044	4.73547
ENST00000219343	ENSG00000103064	12.507
ENST00000219345	ENSG00000103066	3.95356
ENST00000219368	ENSG00000103089	1.71613
ENST00000219400	ENSG00000103121	25.6159
ENST00000219406	ENSG00000185615	2.42327
ENST00000219409	ENSG00000242173	18.287
ENST00000219439	ENSG00000103160	16.258
ENST00000219473	ENSG00000103194	23.3053
ENST00000219542	ENSG00000103260	12.5496
ENST00000219548	ENSG00000103266	153.076
ENST00000219551	ENSG00000103269	8.41539
ENST00000219611	ENSG00000103326	34.4463
ENST00000219660	ENSG00000103375	0.125574
ENST00000219746	ENSG00000103460	3.38013
ENST00000219797	ENSG00000103510	24.0103
ENST00000220058	ENSG00000103707	11.5977
ENST00000220325	ENSG00000103966	12.8207
ENST00000220496	ENSG00000104129	13.506
ENST00000220507	ENSG00000104140	8.86342
ENST00000220509	ENSG00000104142	7.76666
ENST00000220514	ENSG00000104147	31.2886
ENST00000220562	ENSG00000012232	18.4294
ENST00000220584	ENSG00000079459	36.8427
ENST00000220592	ENSG00000123908	14.0669
ENST00000220597	ENSG00000076641	3.73913
ENST00000220669	ENSG00000104231	11.7769
ENST00000220763	ENSG00000104324	1.40519
ENST00000220772	ENSG00000104332	7.98502
ENST00000220809	ENSG00000104368	13.0947
ENST00000220822	ENSG00000104381	7.96744
ENST00000220847	ENSG00000129292	4.48556
ENST00000220853	ENSG00000104412	28.6041
ENST00000220931	ENSG00000104490	1.93093
ENST00000220966	ENSG00000104524	12.381
ENST00000221086	ENSG00000104643	3.88356
ENST00000221114	ENSG00000104671	43.2448
ENST00000221132	ENSG00000104689	0.0294986
ENST00000221138	ENSG00000104695	59.1232
ENST00000221169	ENSG00000104725	31.7226
ENST00000221200	ENSG00000104756	24.7456
ENST00000221233	ENSG00000077348	84.3506
ENST00000221265	ENSG00000006712	184.961
ENST00000221283	ENSG00000076944	14.8478
ENST00000221307	ENSG00000186529	0.15117
ENST00000221347	ENSG00000090920	0.162921
ENST00000221399	ENSG00000104804	0.0469152
ENST00000221418	ENSG00000104823	92.7098
ENST00000221421	ENSG00000104826	5.11173
ENST00000221431	ENSG00000104835	42.5524
ENST00000221444	ENSG00000104848	0.128449
ENST00000221455	ENSG00000104859	16.6262
ENST00000221462	ENSG00000104866	11.5953
ENST00000221476	ENSG00000104879	0.100041
ENST00000221480	ENSG00000104883	2.82971
ENST00000221486	ENSG00000104889	156.98
ENST00000221494	ENSG00000104897	85.4621
ENST00000221496	ENSG00000104899	14.978
ENST00000221573	ENSG00000104976	7.3946
ENST00000221665	ENSG00000179943	5.12305
ENST00000221735	ENSG00000105136	5.71112
ENST00000221818	ENSG00000105219	0.230302
ENST00000221856	ENSG00000105255	23.4344
ENST00000221859	ENSG00000105258	76.2434
ENST00000221891	ENSG00000105290	6.23269
ENST00000221922	ENSG00000105321	7.22399
ENST00000221930	ENSG00000105329	7.07053
ENST00000221957	ENSG00000105355	13.564
ENST00000221972	ENSG00000105369	0.159354
ENST00000221980	ENSG00000105376	3.46926
ENST00000221992	ENSG00000105388	0.0423146
ENST00000221996	ENSG00000105392	0.168822
ENST00000222002	ENSG00000105398	0.417115
ENST00000222008	ENSG00000105404	62.6382
ENST00000222032	ENSG00000105427	11.0106
ENST00000222120	ENSG00000105514	2.0028
ENST00000222122	ENSG00000105516	2.98486
ENST00000222145	ENSG00000105538	0.70016
ENST00000222212	ENSG00000105605	0.088905
ENST00000222219	ENSG00000105612	25.3395
ENST00000222224	ENSG00000105617	1.11071
ENST00000222247	ENSG00000105640	2237.29
ENST00000222248	ENSG00000105641	0.164078
ENST00000222249	ENSG00000105642	0.657139
ENST00000222254	ENSG00000105647	18.3873
ENST00000222256	ENSG00000105649	2.08346
ENST00000222266	ENSG00000205155	137.513
ENST00000222270	ENSG00000272333	8.5118
ENST00000222271	ENSG00000105664	0.307574
ENST00000222275	ENSG00000105668	0.14213
ENST00000222284	ENSG00000105677	205.089
ENST00000222286	ENSG00000105679	1.01839
ENST00000222305	ENSG00000105698	50.3306
ENST00000222307	ENSG00000105700	86.6109
ENST00000222329	ENSG00000105722	17.8371
ENST00000222330	ENSG00000105723	84.2655
ENST00000222345	ENSG00000105738	9.65823
ENST00000222374	ENSG00000105767	21.4675
ENST00000222399	ENSG00000091136	37.062
ENST00000222482	ENSG00000128510	0.200215
ENST00000222511	ENSG00000105793	3.98535
ENST00000222543	ENSG00000105825	2.56811
ENST00000222567	ENSG00000105849	16.5981
ENST00000222573	ENSG00000105855	0.427583
ENST00000222584	ENSG00000105866	4.79063
ENST00000222598	ENSG00000105880	1.9995
ENST00000222673	ENSG00000105953	24.3987
ENST00000222693	ENSG00000105971	11.7343
ENST00000222718	ENSG00000105996	3.71513
ENST00000222725	ENSG00000106003	0.716949
ENST00000222726	ENSG00000106004	57.7679
ENST00000222728	ENSG00000106006	45.8407
ENST00000222747	ENSG00000106025	20.5082
ENST00000222800	ENSG00000106077	3.9393
ENST00000222803	ENSG00000106080	6.45145
ENST00000222823	ENSG00000106100	0.753651
ENST00000222990	ENSG00000106266	4.27041
ENST00000223023	ENSG00000106299	14.5111
ENST00000223026	ENSG00000106302	0.0997331
ENST00000223029	ENSG00000106305	63.5493
ENST00000223061	ENSG00000106333	0.98527
ENST00000223114	ENSG00000106384	0.342226
ENST00000223127	ENSG00000106397	9.22303
ENST00000223136	ENSG00000214253	85.0253
ENST00000223145	ENSG00000106415	5.90794
ENST00000223210	ENSG00000106479	1.63447
ENST00000223273	ENSG00000241127	22.5563
ENST00000223324	ENSG00000106591	104.312
ENST00000223336	ENSG00000106603	99.2001
ENST00000223368	ENSG00000106635	5.35546
ENST00000223423	ENSG00000095303	0.137245
ENST00000223428	ENSG00000081386	4.23741
ENST00000223500	ENSG00000086065	72.2527
ENST00000223528	ENSG00000106692	5.64377
ENST00000223641	ENSG00000106803	174.138
ENST00000223864	ENSG00000107020	20.8981
ENST00000224073	ENSG00000107223	362.424
ENST00000224756	ENSG00000107771	4.61022
ENST00000224784	ENSG00000107796	2.52843
ENST00000224862	ENSG00000107872	5.89878
ENST00000224949	ENSG00000107959	44.3742
ENST00000225171	ENSG00000108176	21.7109
ENST00000225235	ENSG00000108239	5.56851
ENST00000225298	ENSG00000011260	88.7841
ENST00000225308	ENSG00000013306	61.3826
ENST00000225371	ENSG00000121053	0.262172
ENST00000225394	ENSG00000108262	19.8201
ENST00000225402	ENSG00000108270	75.5855
ENST00000225410	ENSG00000108278	68.7965
ENST00000225426	ENSG00000108294	273.637
ENST00000225428	ENSG00000108296	9.45885
ENST00000225430	ENSG00000108298	3121.99
ENST00000225441	ENSG00000108309	0.106435
ENST00000225504	ENSG00000213246	45.3639
ENST00000225512	ENSG00000108379	5.12928
ENST00000225519	ENSG00000197417	9.95304
ENST00000225525	ENSG00000213977	14.5477
ENST00000225567	ENSG00000108433	13.4976
ENST00000225573	ENSG00000108439	9.57238
ENST00000225577	ENSG00000108443	15.8567
ENST00000225603	ENSG00000108468	98.0507
ENST00000225609	ENSG00000108474	6.95716
ENST00000225648	ENSG00000108511	36.7202
ENST00000225696	ENSG00000108559	21.423
ENST00000225724	ENSG00000108587	11.5542
ENST00000225729	ENSG00000108591	31.1455
ENST00000225737	ENSG00000108599	10.9945
ENST00000225873	ENSG00000108733	4.04979
ENST00000225927	ENSG00000108784	15.254
ENST00000225964	ENSG00000108821	1.01385
ENST00000225969	ENSG00000108826	113.781
ENST00000226004	ENSG00000108861	29.7735
ENST00000226067	ENSG00000108924	0.62754
ENST00000226091	ENSG00000108947	6.24091
ENST00000226209	ENSG00000109063	1.26073
ENST00000226218	ENSG00000109072	0.243416
ENST00000226225	ENSG00000109079	8.94873
ENST00000226279	ENSG00000004468	0.0267781
ENST00000226317	ENSG00000124875	0.884715
ENST00000226319	ENSG00000077684	5.96957
ENST00000226444	ENSG00000109193	0.0464729
ENST00000226725	ENSG00000109466	5.2813
ENST00000226760	ENSG00000109501	7.27976
ENST00000226796	ENSG00000109534	30.3742
ENST00000226798	ENSG00000109536	17.2401
ENST00000227135	ENSG00000064199	18.5643
ENST00000227214	ENSG00000021300	2.54867
ENST00000227266	ENSG00000109861	36.6248
ENST00000227322	ENSG00000109917	24.768
ENST00000227349	ENSG00000109944	1.7149
ENST00000227378	ENSG00000109971	639.561
ENST00000227451	ENSG00000110042	0.968993
ENST00000227474	ENSG00000110060	10.7869
ENST00000227524	ENSG00000110107	152.539
ENST00000227618	ENSG00000110200	28.2195
ENST00000227638	ENSG00000110218	9.41391
ENST00000227752	ENSG00000110324	0.134258
ENST00000227756	ENSG00000110328	10.5878
ENST00000227758	ENSG00000110330	8.18087
ENST00000227868	ENSG00000110435	25.4378
ENST00000228027	ENSG00000062282	0.523831
ENST00000228284	ENSG00000075856	28.8264
ENST00000228347	ENSG00000013503	13.0448
ENST00000228425	ENSG00000110841	3.72735
ENST00000228437	ENSG00000110851	20.9871
ENST00000228463	ENSG00000110876	0.096932
ENST00000228495	ENSG00000110906	12.5198
ENST00000228510	ENSG00000110921	9.52005
ENST00000228515	ENSG00000110925	7.86537
ENST00000228534	ENSG00000110944	0.862888
ENST00000228682	ENSG00000111087	0.410357
ENST00000228705	ENSG00000111110	7.65018
ENST00000228740	ENSG00000111144	118.304
ENST00000228741	ENSG00000111145	7.02276
ENST00000228799	ENSG00000111203	7.97017
ENST00000228825	ENSG00000111229	323.005
ENST00000228827	ENSG00000111231	45.6653
ENST00000228862	ENSG00000111266	14.413
ENST00000228865	ENSG00000111269	10.9161
ENST00000228872	ENSG00000111276	35.7042
ENST00000228916	ENSG00000111319	0.0563727
ENST00000228922	ENSG00000111325	3.28231
ENST00000229022	ENSG00000111424	3.74102
ENST00000229088	ENSG00000111490	5.25195
ENST00000229214	ENSG00000111615	33.8515
ENST00000229238	ENSG00000111639	112.866
ENST00000229243	ENSG00000111644	0.166609
ENST00000229266	ENSG00000111666	44.5101
ENST00000229277	ENSG00000111674	17.4415
ENST00000229281	ENSG00000111678	64.8292
ENST00000229307	ENSG00000111704	0.0457043
ENST00000229329	ENSG00000111726	51.867
ENST00000229330	ENSG00000111727	3.38714
ENST00000229332	ENSG00000111729	0.551112
ENST00000229335	ENSG00000111732	0.221836
ENST00000229340	ENSG00000111737	29.8286
ENST00000229379	ENSG00000111775	876.955
ENST00000229390	ENSG00000111786	330.714
ENST00000229402	ENSG00000111796	0.17502
ENST00000229416	ENSG00000001084	23.3478
ENST00000229465	ENSG00000232774	2.32344
ENST00000229554	ENSG00000111834	0.349888
ENST00000229563	ENSG00000111843	73.9117
ENST00000229570	ENSG00000111850	10.7217
ENST00000229595	ENSG00000111875	24.1877
ENST00000229633	ENSG00000111911	22.0945
ENST00000229708	ENSG00000111981	6.27924
ENST00000229769	ENSG00000112039	14.3044
ENST00000229812	ENSG00000112079	15.3783
ENST00000229866	ENSG00000112130	24.2546
ENST00000229922	ENSG00000112186	10.3754
ENST00000229971	ENSG00000112234	3.81459
ENST00000230048	ENSG00000112304	10.3761
ENST00000230053	ENSG00000112309	4.8509
ENST00000230056	ENSG00000112312	72.0493
ENST00000230122	ENSG00000112365	9.85722
ENST00000230124	ENSG00000112367	14.0673
ENST00000230173	ENSG00000112414	5.71298
ENST00000230301	ENSG00000112539	0.248322
ENST00000230340	ENSG00000112578	41.5587
ENST00000230361	ENSG00000112599	0.477283
ENST00000230381	ENSG00000112619	0.052691
ENST00000230419	ENSG00000112655	18.9708
ENST00000230431	ENSG00000112667	174.601
ENST00000230449	ENSG00000112685	19.6218
ENST00000230459	ENSG00000112695	231.315
ENST00000230480	ENSG00000112715	5.69946
ENST00000230495	ENSG00000178458	0.434485
ENST00000230588	ENSG00000112818	0.0271454
ENST00000230640	ENSG00000039123	18.1849
ENST00000230658	ENSG00000016082	0.114385
ENST00000230732	ENSG00000091010	0.222019
ENST00000230771	ENSG00000112855	26.0282
ENST00000230792	ENSG00000112874	12.8423
ENST00000230859	ENSG00000112941	23.2835
ENST00000230895	ENSG00000112977	26.5865
ENST00000230901	ENSG00000112983	31.7092
ENST00000230990	ENSG00000113070	3.8415
ENST00000231004	ENSG00000113083	4.22663
ENST00000231121	ENSG00000113196	1.94342
ENST00000231188	ENSG00000113262	0.0661681
ENST00000231228	ENSG00000113302	0.228117
ENST00000231238	ENSG00000113312	66.8366
ENST00000231357	ENSG00000113430	0.0722401
ENST00000231454	ENSG00000113525	0.117335
ENST00000231461	ENSG00000113532	0.304339
ENST00000231524	ENSG00000113595	8.32992
ENST00000231572	ENSG00000113643	85.4255
ENST00000231683	ENSG00000113749	0.10099
ENST00000231721	ENSG00000010319	0.796252
ENST00000231790	ENSG00000076242	19.2608
ENST00000231887	ENSG00000113790	4.89888
ENST00000231948	ENSG00000113851	18.6387
ENST00000232125	ENSG00000114023	38.0428
ENST00000232165	ENSG00000114062	18.4031
ENST00000232219	ENSG00000114115	9.25559
ENST00000232375	ENSG00000114268	1.68303
ENST00000232424	ENSG00000114315	45.008
ENST00000232458	ENSG00000114346	17.9155
ENST00000232496	ENSG00000114383	16.0429
ENST00000232501	ENSG00000114388	5.30193
ENST00000232508	ENSG00000114395	10.136
ENST00000232564	ENSG00000114450	20.0182
ENST00000232607	ENSG00000114491	14.7569
ENST00000232744	ENSG00000114626	1.1407
ENST00000232766	ENSG00000114648	8.60757
ENST00000232888	ENSG00000114767	27.0167
ENST00000232905	ENSG00000114784	38.6249
ENST00000232978	ENSG00000114857	12.7715
ENST00000233057	ENSG00000055332	11.4609
ENST00000233084	ENSG00000079785	98.4633
ENST00000233099	ENSG00000008869	8.11662
ENST00000233121	ENSG00000084764	7.45377
ENST00000233143	ENSG00000034510	651.066
ENST00000233146	ENSG00000095002	35.6073
ENST00000233154	ENSG00000071051	11.2328
ENST00000233202	ENSG00000018280	0.0917999
ENST00000233331	ENSG00000115274	13.8314
ENST00000233336	ENSG00000114999	2.4034
ENST00000233468	ENSG00000115128	149.095
ENST00000233535	ENSG00000115194	1.65071
ENST00000233596	ENSG00000115255	5.76026
ENST00000233607	ENSG00000115266	0.334711
ENST00000233615	ENSG00000239779	29.7249
ENST00000233616	ENSG00000115275	16.564
ENST00000233627	ENSG00000115286	53.4978
ENST00000233638	ENSG00000115297	0.0753979
ENST00000233710	ENSG00000115361	1.0078
ENST00000233741	ENSG00000115392	29.0752
ENST00000233809	ENSG00000115457	38.7836
ENST00000233813	ENSG00000115461	6.85113
ENST00000233838	ENSG00000115486	8.12321
ENST00000233948	ENSG00000115596	0.727471
ENST00000233957	ENSG00000115604	0.454816
ENST00000233969	ENSG00000115616	0.323094
ENST00000234040	ENSG00000115687	11.003
ENST00000234160	ENSG00000115806	18.6336
ENST00000234170	ENSG00000115816	38.529
ENST00000234256	ENSG00000115902	5.32807
ENST00000234296	ENSG00000115942	15.1503
ENST00000234301	ENSG00000115944	83.0003
ENST00000234313	ENSG00000115956	0.0821359
ENST00000234389	ENSG00000116032	1.92194
ENST00000234392	ENSG00000116035	1.3809
ENST00000234396	ENSG00000116039	0.535428
ENST00000234454	ENSG00000116096	29.5087
ENST00000234626	ENSG00000097046	34.6371
ENST00000234677	ENSG00000031698	104.097
ENST00000234739	ENSG00000116128	0.40027
ENST00000234800	ENSG00000189339	14.6748
ENST00000234827	ENSG00000116205	7.58731
ENST00000234961	ENSG00000116329	0.324256
ENST00000235150	ENSG00000116514	6.07748
ENST00000235180	ENSG00000116544	0.820395
ENST00000235307	ENSG00000116667	9.44512
ENST00000235329	ENSG00000116688	61.908
ENST00000235332	ENSG00000116691	27.5858
ENST00000235382	ENSG00000116741	6.106
ENST00000235521	ENSG00000116874	10.0118
ENST00000235532	ENSG00000116885	2.82992
ENST00000235835	ENSG00000053371	57.5027
ENST00000236051	ENSG00000117395	127.755
ENST00000236147	ENSG00000188404	0.0326602
ENST00000236273	ENSG00000117614	60.5583
ENST00000236709	ENSG00000118017	0.0464102
ENST00000236877	ENSG00000118160	0.0726893
ENST00000236959	ENSG00000138363	79.3279
ENST00000236980	ENSG00000118246	8.5615
ENST00000237283	ENSG00000189007	8.69003
ENST00000237289	ENSG00000118503	2.00963
ENST00000237305	ENSG00000118515	2.69507
ENST00000237316	ENSG00000118526	0.477173
ENST00000237449	ENSG00000115423	0.116412
ENST00000237455	ENSG00000239305	4.94646
ENST00000237500	ENSG00000118680	154.494
ENST00000237536	ENSG00000149639	4.50587
ENST00000237596	ENSG00000118762	6.29928
ENST00000237612	ENSG00000118777	1.1466
ENST00000237642	ENSG00000118804	1.88605
ENST00000237654	ENSG00000118816	71.5917
ENST00000237822	ENSG00000118961	8.11533
ENST00000237837	ENSG00000118972	0.803997
ENST00000237853	ENSG00000118985	9.17022
ENST00000237858	ENSG00000173221	17.7255
ENST00000237889	ENSG00000119013	97.3086
ENST00000238081	ENSG00000134308	168.765
ENST00000238112	ENSG00000119203	40.8967
ENST00000238146	ENSG00000111364	23.6786
ENST00000238256	ENSG00000119321	8.41878
ENST00000238379	ENSG00000119431	6.25588
ENST00000238508	ENSG00000242550	0.141028
ENST00000238558	ENSG00000133937	4.60078
ENST00000238561	ENSG00000063761	3.26041
ENST00000238607	ENSG00000119630	2.43965
ENST00000238618	ENSG00000119640	35.2045
ENST00000238647	ENSG00000119669	6.06559
ENST00000238651	ENSG00000119673	22.3641
ENST00000238662	ENSG00000119684	2.36412
ENST00000238667	ENSG00000119686	0.297232
ENST00000238699	ENSG00000119714	0.0559269
ENST00000238738	ENSG00000119729	20.5048
ENST00000238788	ENSG00000119777	21.2615
ENST00000238856	ENSG00000119844	8.6442
ENST00000238875	ENSG00000119862	6.95844
ENST00000238936	ENSG00000138111	9.4163
ENST00000238994	ENSG00000119938	0.0314281
ENST00000239007	ENSG00000119950	18.9039
ENST00000239125	ENSG00000120055	5.07425
ENST00000239144	ENSG00000120068	10.6505
ENST00000239151	ENSG00000120075	13.912
ENST00000239223	ENSG00000120129	13.6382
ENST00000239243	ENSG00000120149	8.43269
ENST00000239367	ENSG00000120256	25.9508
ENST00000239374	ENSG00000120262	0.0687744
ENST00000239440	ENSG00000120318	1.97418
ENST00000239449	ENSG00000120327	0.0737749
ENST00000239462	ENSG00000120332	0.03044
ENST00000239587	ENSG00000120440	0.84713
ENST00000239666	ENSG00000120509	57.879
ENST00000239830	ENSG00000120647	10.4222
ENST00000239882	ENSG00000120690	13.238
ENST00000239891	ENSG00000120697	52.2829
ENST00000239926	ENSG00000120729	0.167483
ENST00000239938	ENSG00000120738	2.78646
ENST00000240050	ENSG00000120832	6.80499
ENST00000240079	ENSG00000120860	10.953
ENST00000240100	ENSG00000120875	2.4525
ENST00000240185	ENSG00000120948	175.5
ENST00000240304	ENSG00000108848	112.062
ENST00000240306	ENSG00000108813	6.15006
ENST00000240316	ENSG00000121058	30.5628
ENST00000240328	ENSG00000121068	4.45472
ENST00000240335	ENSG00000121075	0.0643824
ENST00000240364	ENSG00000121104	6.5712
ENST00000240423	ENSG00000121152	28.4625
ENST00000240488	ENSG00000121211	28.279
ENST00000240587	ENSG00000121297	6.0887
ENST00000240651	ENSG00000121350	9.42233
ENST00000240662	ENSG00000121361	8.56958
ENST00000240851	ENSG00000114354	38.8968
ENST00000241014	ENSG00000121653	4.76549
ENST00000241051	ENSG00000121690	7.99043
ENST00000241052	ENSG00000121691	17.334
ENST00000241125	ENSG00000121743	4.13306
ENST00000241274	ENSG00000121871	0.0349122
ENST00000241337	ENSG00000213366	1.46589
ENST00000241356	ENSG00000121933	0.0433118
ENST00000241393	ENSG00000121966	7.23255
ENST00000241416	ENSG00000121989	2.07208
ENST00000241463	ENSG00000122035	6.78212
ENST00000241651	ENSG00000122180	0.054848
ENST00000241704	ENSG00000122218	55.9237
ENST00000242057	ENSG00000106546	2.51123
ENST00000242059	ENSG00000136193	30.3739
ENST00000242067	ENSG00000122507	1.66443
ENST00000242108	ENSG00000122547	1.76292
ENST00000242109	ENSG00000122548	0.12584
ENST00000242159	ENSG00000122592	5.18751
ENST00000242208	ENSG00000122641	0.0992438
ENST00000242209	ENSG00000122642	8.28541
ENST00000242257	ENSG00000122687	26.6199
ENST00000242261	ENSG00000122691	7.34248
ENST00000242323	ENSG00000122741	3.92827
ENST00000242351	ENSG00000105939	10.508
ENST00000242465	ENSG00000122862	0.144227
ENST00000242505	ENSG00000138286	11.1029
ENST00000242591	ENSG00000122970	12.5532
ENST00000242592	ENSG00000122971	5.43033
ENST00000242719	ENSG00000123091	23.9835
ENST00000242728	ENSG00000123095	10.0252
ENST00000242776	ENSG00000123136	117.449
ENST00000242796	ENSG00000123154	12.2881
ENST00000242819	ENSG00000123171	0.0766367
ENST00000242827	ENSG00000123179	72.9315
ENST00000242839	ENSG00000123191	7.88777
ENST00000243052	ENSG00000123360	1.99907
ENST00000243056	ENSG00000123364	14.4561
ENST00000243077	ENSG00000123384	1.90227
ENST00000243082	ENSG00000123388	17.6988
ENST00000243108	ENSG00000197757	23.1677
ENST00000243167	ENSG00000117480	8.42822
ENST00000243213	ENSG00000123496	0.0310742
ENST00000243222	ENSG00000123500	0.0236663
ENST00000243298	ENSG00000123570	1.75202
ENST00000243344	ENSG00000123607	7.15351
ENST00000243346	ENSG00000123609	3.32239
ENST00000243349	ENSG00000123612	0.158233
ENST00000243389	ENSG00000123643	5.62245
ENST00000243440	ENSG00000123685	19.0383
ENST00000243457	ENSG00000123700	0.253731
ENST00000243498	ENSG00000123737	39.2803
ENST00000243563	ENSG00000077312	134.491
ENST00000243578	ENSG00000123810	8.66755
ENST00000243639	ENSG00000204604	3.26083
ENST00000243644	ENSG00000256683	4.31798
ENST00000243662	ENSG00000123892	10.2459
ENST00000243673	ENSG00000123901	0.215977
ENST00000243776	ENSG00000123989	9.69884
ENST00000243786	ENSG00000123999	0.976241
ENST00000243806	ENSG00000124019	0.0797448
ENST00000243878	ENSG00000124074	3.19918
ENST00000243903	ENSG00000101442	9.28646
ENST00000243913	ENSG00000124091	0.195742
ENST00000243918	ENSG00000204070	10.6895
ENST00000243967	ENSG00000124143	0.197103
ENST00000243997	ENSG00000124172	66.3446
ENST00000244007	ENSG00000124181	32.3043
ENST00000244040	ENSG00000124209	5.18594
ENST00000244043	ENSG00000124212	0.041962
ENST00000244050	ENSG00000124216	2.40344
ENST00000244051	ENSG00000124217	9.63964
ENST00000244137	ENSG00000124299	79.3157
ENST00000244204	ENSG00000124357	11.698
ENST00000244217	ENSG00000124370	5.40382
ENST00000244221	ENSG00000124374	4.14045
ENST00000244230	ENSG00000124383	29.1114
ENST00000244333	ENSG00000124466	0.780617
ENST00000244336	ENSG00000124469	0.0356957
ENST00000244360	ENSG00000204618	0.855142
ENST00000244458	ENSG00000124507	0.543196
ENST00000244496	ENSG00000124541	98.1245
ENST00000244513	ENSG00000124557	0.081346
ENST00000244519	ENSG00000111801	1.57227
ENST00000244520	ENSG00000124562	325.853
ENST00000244534	ENSG00000124575	0.500538
ENST00000244571	ENSG00000124608	28.593
ENST00000244576	ENSG00000124613	4.00349
ENST00000244601	ENSG00000187990	0.571564
ENST00000244669	ENSG00000124701	0.687574
ENST00000244711	ENSG00000124733	130.371
ENST00000244728	ENSG00000124749	1.31691
ENST00000244741	ENSG00000124762	17.1923
ENST00000244751	ENSG00000124772	0.0395665
ENST00000244766	ENSG00000124785	45.0669
ENST00000244869	ENSG00000124882	0.0673319
ENST00000245185	ENSG00000125148	36.2451
ENST00000245407	ENSG00000197375	8.27375
ENST00000245441	ENSG00000100503	6.08667
ENST00000245457	ENSG00000125384	2.48474
ENST00000245458	ENSG00000213741	3083.93
ENST00000245479	ENSG00000125398	2.91778
ENST00000245539	ENSG00000125445	89.9863
ENST00000245543	ENSG00000125449	11.6277
ENST00000245544	ENSG00000125450	63.346
ENST00000245552	ENSG00000125458	33.6121
ENST00000245618	ENSG00000131037	0.0644883
ENST00000245663	ENSG00000130584	2.55598
ENST00000245787	ENSG00000125629	7.13507
ENST00000245796	ENSG00000125637	0.235892
ENST00000245812	ENSG00000125652	13.7855
ENST00000245816	ENSG00000125656	87.5342
ENST00000245817	ENSG00000125657	5.25213
ENST00000245838	ENSG00000125676	29.6743
ENST00000245903	ENSG00000125726	2.80623
ENST00000245925	ENSG00000125746	7.99551
ENST00000245932	ENSG00000125753	11.354
ENST00000245934	ENSG00000125755	33.8827
ENST00000246015	ENSG00000125818	17.9802
ENST00000246024	ENSG00000125827	12.6738
ENST00000246041	ENSG00000125843	6.7317
ENST00000246043	ENSG00000125844	12.7577
ENST00000246070	ENSG00000125869	0.158713
ENST00000246071	ENSG00000125870	32.9462
ENST00000246166	ENSG00000257365	10.0157
ENST00000246186	ENSG00000125966	1.5652
ENST00000246190	ENSG00000125967	5.5478
ENST00000246229	ENSG00000126003	20.7417
ENST00000246337	ENSG00000126088	70.2053
ENST00000246529	ENSG00000126243	4.97592
ENST00000246535	ENSG00000126249	60.7267
ENST00000246549	ENSG00000126262	0.0426463
ENST00000246551	ENSG00000126264	1.21567
ENST00000246554	ENSG00000126267	743.447
ENST00000246672	ENSG00000126368	2.01695
ENST00000246747	ENSG00000213465	92.4292
ENST00000246792	ENSG00000126458	5.757
ENST00000246794	ENSG00000126460	0.652228
ENST00000246802	ENSG00000105373	93.917
ENST00000246841	ENSG00000126500	0.404757
ENST00000246868	ENSG00000126524	69.2008
ENST00000246914	ENSG00000126562	3.76405
ENST00000247003	ENSG00000105671	40.726
ENST00000247005	ENSG00000130283	3.83646
ENST00000247020	ENSG00000132581	15.1196
ENST00000247026	ENSG00000126653	33.7878
ENST00000247178	ENSG00000126775	3.59853
ENST00000247182	ENSG00000126778	11.3208
ENST00000247191	ENSG00000126787	24.6449
ENST00000247207	ENSG00000126803	0.483882
ENST00000247271	ENSG00000126861	0.083515
ENST00000247291	ENSG00000126878	45.8366
ENST00000247452	ENSG00000046774	0.407365
ENST00000247655	ENSG00000127184	718.457
ENST00000247665	ENSG00000054148	49.0399
ENST00000247668	ENSG00000127191	28.7414
ENST00000247706	ENSG00000127220	14.0421
ENST00000247843	ENSG00000127337	61.6782
ENST00000247866	ENSG00000090266	308.772
ENST00000247879	ENSG00000127362	0.402983
ENST00000247881	ENSG00000127364	1.18745
ENST00000247883	ENSG00000127366	0.688291
ENST00000247930	ENSG00000196453	11.9305
ENST00000247956	ENSG00000130803	7.10819
ENST00000247977	ENSG00000127452	6.99392
ENST00000248054	ENSG00000127511	12.0193
ENST00000248071	ENSG00000127528	0.521747
ENST00000248076	ENSG00000127533	0.137852
ENST00000248114	ENSG00000127554	17.1299
ENST00000248121	ENSG00000127561	1.69754
ENST00000248150	ENSG00000127588	6.18042
ENST00000248211	ENSG00000256223	2.44947
ENST00000248244	ENSG00000127666	2.71449
ENST00000248248	ENSG00000103111	7.9838
ENST00000248306	ENSG00000127720	5.42927
ENST00000248378	ENSG00000127774	55.0215
ENST00000248437	ENSG00000127824	0.553649
ENST00000248444	ENSG00000127831	1.49375
ENST00000248451	ENSG00000127838	58.8627
ENST00000248564	ENSG00000127920	3.71204
ENST00000248594	ENSG00000127947	9.45786
ENST00000248598	ENSG00000127951	0.0360509
ENST00000248633	ENSG00000127980	5.69057
ENST00000248668	ENSG00000128011	21.8268
ENST00000248673	ENSG00000128016	5.68022
ENST00000248701	ENSG00000128040	2.01093
ENST00000248706	ENSG00000128045	2.50084
ENST00000248879	ENSG00000128185	59.8845
ENST00000248924	ENSG00000100116	9.8167
ENST00000248929	ENSG00000100359	22.1103
ENST00000248958	ENSG00000128228	61.0339
ENST00000248975	ENSG00000128245	84.872
ENST00000248996	ENSG00000128266	9.08306
ENST00000249014	ENSG00000128283	31.1643
ENST00000249042	ENSG00000128311	25.4141
ENST00000249053	ENSG00000128322	0.139664
ENST00000249071	ENSG00000128340	1.04854
ENST00000249075	ENSG00000128342	1.39832
ENST00000249289	ENSG00000128524	296.173
ENST00000249299	ENSG00000128534	45.4724
ENST00000249330	ENSG00000128564	0.748041
ENST00000249344	ENSG00000128578	5.80318
ENST00000249356	ENSG00000128590	5.59937
ENST00000249363	ENSG00000128594	1.80746
ENST00000249373	ENSG00000128602	22.2518
ENST00000249375	ENSG00000128604	2.05357
ENST00000249389	ENSG00000128617	4.05211
ENST00000249442	ENSG00000128654	40.9768
ENST00000249499	ENSG00000128709	15.0793
ENST00000249501	ENSG00000128710	38.1145
ENST00000249504	ENSG00000128713	22.1841
ENST00000249636	ENSG00000033800	20.5693
ENST00000249700	ENSG00000128872	6.91326
ENST00000249749	ENSG00000128917	0.688535
ENST00000249861	ENSG00000129028	5.88698
ENST00000249887	ENSG00000129048	0.468132
ENST00000250018	ENSG00000129167	0.356773
ENST00000250066	ENSG00000129204	0.364753
ENST00000250092	ENSG00000129226	1.18164
ENST00000250111	ENSG00000129244	1.97025
ENST00000250113	ENSG00000129245	55.8851
ENST00000250124	ENSG00000129255	28.2152
ENST00000250156	ENSG00000129282	5.54575
ENST00000250237	ENSG00000213339	27.6607
ENST00000250340	ENSG00000105472	7.46478
ENST00000250377	ENSG00000100890	7.00145
ENST00000250378	ENSG00000092009	0.0983152
ENST00000250379	ENSG00000092208	12.6919
ENST00000250383	ENSG00000100867	6.639
ENST00000250405	ENSG00000129473	12.128
ENST00000250416	ENSG00000129484	15.9167
ENST00000250448	ENSG00000129514	10.9785
ENST00000250454	ENSG00000129518	23.4419
ENST00000250495	ENSG00000129559	244.087
ENST00000250498	ENSG00000129562	167.828
ENST00000250535	ENSG00000129596	4.23129
ENST00000250559	ENSG00000127314	55.1718
ENST00000250635	ENSG00000129691	8.93349
ENST00000250699	ENSG00000129749	0.752492
ENST00000250894	ENSG00000138834	10.0473
ENST00000250916	ENSG00000129911	13.0462
ENST00000251020	ENSG00000103449	5.22674
ENST00000251038	ENSG00000100722	11.4874
ENST00000251089	ENSG00000013523	13.6666
ENST00000251091	ENSG00000020577	3.29197
ENST00000251101	ENSG00000132199	8.5328
ENST00000251108	ENSG00000102543	4.24087
ENST00000251143	ENSG00000103544	13.4753
ENST00000251157	ENSG00000116641	10.9638
ENST00000251166	ENSG00000262246	12.5994
ENST00000251170	ENSG00000103184	0.257755
ENST00000251241	ENSG00000108406	53.3282
ENST00000251269	ENSG00000159905	2.32108
ENST00000251287	ENSG00000099822	4.36774
ENST00000251289	ENSG00000065268	94.7528
ENST00000251296	ENSG00000117154	0.376676
ENST00000251303	ENSG00000132207	8.51305
ENST00000251312	ENSG00000108272	5.80658
ENST00000251343	ENSG00000100441	11.6295
ENST00000251363	ENSG00000090661	4.12596
ENST00000251412	ENSG00000037042	9.92088
ENST00000251413	ENSG00000131462	121.091
ENST00000251473	ENSG00000105520	5.31149
ENST00000251481	ENSG00000198203	0.153151
ENST00000251496	ENSG00000109805	22.3915
ENST00000251507	ENSG00000152061	4.34641
ENST00000251527	ENSG00000117868	17.2698
ENST00000251535	ENSG00000108839	1.73926
ENST00000251588	ENSG00000103245	19.0541
ENST00000251595	ENSG00000188536	3.27191
ENST00000251607	ENSG00000072756	14.4879
ENST00000251636	ENSG00000067248	13.0972
ENST00000251654	ENSG00000114054	38.8582
ENST00000251691	ENSG00000112379	4.92438
ENST00000251722	ENSG00000085982	6.99128
ENST00000251758	ENSG00000013573	11.2707
ENST00000251761	ENSG00000110811	6.42167
ENST00000251772	ENSG00000114554	8.25666
ENST00000251775	ENSG00000114520	22.0824
ENST00000251809	ENSG00000104450	4.50968
ENST00000251810	ENSG00000048392	7.46827
ENST00000251849	ENSG00000132155	61.3009
ENST00000251871	ENSG00000042429	5.04512
ENST00000251968	ENSG00000074319	21.6696
ENST00000251973	ENSG00000100065	6.88968
ENST00000252011	ENSG00000101452	5.89738
ENST00000252015	ENSG00000100991	33.5873
ENST00000252032	ENSG00000088854	2.69472
ENST00000252050	ENSG00000112659	4.47545
ENST00000252071	ENSG00000106526	0.598968
ENST00000252085	ENSG00000253159	0.10715
ENST00000252087	ENSG00000240764	0.0278669
ENST00000252102	ENSG00000131495	116.005
ENST00000252108	ENSG00000110344	6.88098
ENST00000252172	ENSG00000006788	0.0252762
ENST00000252211	ENSG00000189298	3.21744
ENST00000252245	ENSG00000170454	0.0343755
ENST00000252268	ENSG00000133884	13.0154
ENST00000252288	ENSG00000130005	33.1943
ENST00000252318	ENSG00000130035	0.501886
ENST00000252338	ENSG00000130054	5.98501
ENST00000252445	ENSG00000130165	86.8988
ENST00000252482	ENSG00000130201	0.0751062
ENST00000252483	ENSG00000130202	22.4457
ENST00000252486	ENSG00000130203	9.31679
ENST00000252491	ENSG00000130208	33.6649
ENST00000252506	ENSG00000130222	1.54214
ENST00000252530	ENSG00000130244	17.687
ENST00000252542	ENSG00000130254	43.2413
ENST00000252575	ENSG00000130287	0.035497
ENST00000252576	ENSG00000186010	210.277
ENST00000252593	ENSG00000130303	10.9843
ENST00000252594	ENSG00000130305	5.16689
ENST00000252597	ENSG00000130307	0.101883
ENST00000252603	ENSG00000130313	39.8328
ENST00000252622	ENSG00000130332	164.845
ENST00000252674	ENSG00000130382	36.426
ENST00000252675	ENSG00000130383	0.0450143
ENST00000252723	ENSG00000130427	0.128773
ENST00000252725	ENSG00000130429	24.5836
ENST00000252744	ENSG00000130449	11.2801
ENST00000252773	ENSG00000130477	0.178478
ENST00000252804	ENSG00000130508	7.88262
ENST00000252809	ENSG00000130513	0.508798
ENST00000252891	ENSG00000105245	8.75806
ENST00000252934	ENSG00000130638	55.7675
ENST00000252936	ENSG00000130640	31.932
ENST00000252945	ENSG00000130649	2.2885
ENST00000252951	ENSG00000130656	0.390051
ENST00000252971	ENSG00000130675	22.713
ENST00000252979	ENSG00000130684	6.02246
ENST00000252996	ENSG00000130699	6.84106
ENST00000252999	ENSG00000130702	9.65675
ENST00000253003	ENSG00000130706	165.395
ENST00000253008	ENSG00000130711	0.545503
ENST00000253024	ENSG00000130726	234.758
ENST00000253047	ENSG00000130748	55.6095
ENST00000253055	ENSG00000130758	25.1257
ENST00000253079	ENSG00000130783	0.412229
ENST00000253083	ENSG00000130787	10.8281
ENST00000253107	ENSG00000130810	38.5541
ENST00000253108	ENSG00000130811	258.073
ENST00000253115	ENSG00000130818	6.15443
ENST00000253144	ENSG00000130844	10.5437
ENST00000253188	ENSG00000130876	1.71031
ENST00000253193	ENSG00000130881	57.9844
ENST00000253247	ENSG00000130935	45.5421
ENST00000253251	ENSG00000130939	9.72104
ENST00000253255	ENSG00000130943	0.412253
ENST00000253270	ENSG00000130958	1.39696
ENST00000253401	ENSG00000131089	1.05912
ENST00000253407	ENSG00000131094	6.37712
ENST00000253410	ENSG00000131097	0.740472
ENST00000253413	ENSG00000131100	113.996
ENST00000253452	ENSG00000131143	428.812
ENST00000253457	ENSG00000131148	29.03
ENST00000253461	ENSG00000260456	1.94988
ENST00000253462	ENSG00000131153	28.6338
ENST00000253470	ENSG00000180910	0.11352
ENST00000253490	ENSG00000182230	0.0244772
ENST00000253669	ENSG00000131351	14.1464
ENST00000253692	ENSG00000131374	5.8636
ENST00000253693	ENSG00000131375	23.2821
ENST00000253697	ENSG00000131379	0.0981917
ENST00000253699	ENSG00000131381	10.9675
ENST00000253719	ENSG00000131400	0.574891
ENST00000253727	ENSG00000131408	21.5976
ENST00000253778	ENSG00000131459	4.56034
ENST00000253796	ENSG00000131477	0.622485
ENST00000253799	ENSG00000131480	4.69777
ENST00000253801	ENSG00000131482	0.0504778
ENST00000253812	ENSG00000254245	0.0282536
ENST00000253861	ENSG00000131558	27.6591
ENST00000253925	ENSG00000131626	15.0485
ENST00000253934	ENSG00000131634	0.735746
ENST00000254035	ENSG00000131730	0.404506
ENST00000254166	ENSG00000131849	1.18075
ENST00000254193	ENSG00000131876	164.917
ENST00000254227	ENSG00000131910	0.228003
ENST00000254235	ENSG00000121281	2.1959
ENST00000254250	ENSG00000131931	10.0056
ENST00000254260	ENSG00000131941	26.0071
ENST00000254286	ENSG00000131966	32.7357
ENST00000254299	ENSG00000131979	8.11672
ENST00000254301	ENSG00000131981	11.5488
ENST00000254321	ENSG00000196757	3.82737
ENST00000254322	ENSG00000132002	47.7422
ENST00000254323	ENSG00000132003	1.20352
ENST00000254325	ENSG00000132005	5.7523
ENST00000254337	ENSG00000132017	24.2155
ENST00000254351	ENSG00000115884	15.0624
ENST00000254436	ENSG00000132109	6.00828
ENST00000254457	ENSG00000132130	1.20086
ENST00000254488	ENSG00000132164	2.31875
ENST00000254521	ENSG00000132196	8.54706
ENST00000254528	ENSG00000132205	0.919363
ENST00000254616	ENSG00000132286	13.403
ENST00000254624	ENSG00000132294	6.20129
ENST00000254630	ENSG00000132300	17.741
ENST00000254654	ENSG00000132323	42.7699
ENST00000254657	ENSG00000132326	1.47069
ENST00000254661	ENSG00000132329	38.1588
ENST00000254691	ENSG00000132357	1.36461
ENST00000254695	ENSG00000132359	7.49899
ENST00000254719	ENSG00000132383	67.3151
ENST00000254722	ENSG00000132386	6.843
ENST00000254730	ENSG00000132394	8.44555
ENST00000254759	ENSG00000132423	33.4084
ENST00000254770	ENSG00000132434	5.9682
ENST00000254803	ENSG00000132467	32.4329
ENST00000254806	ENSG00000132471	50.0948
ENST00000254821	ENSG00000132485	68.106
ENST00000254846	ENSG00000132510	2.3339
ENST00000254878	ENSG00000132541	26.3176
ENST00000254908	ENSG00000132570	3.57584
ENST00000254928	ENSG00000132591	82.6895
ENST00000254940	ENSG00000132603	26.8026
ENST00000254950	ENSG00000132612	59.3384
ENST00000254958	ENSG00000101384	6.75456
ENST00000254977	ENSG00000132640	17.9364
ENST00000254998	ENSG00000132661	30.4543
ENST00000255039	ENSG00000132702	0.417692
ENST00000255078	ENSG00000132740	7.6807
ENST00000255108	ENSG00000132768	38.62
ENST00000255152	ENSG00000132801	2.33277
ENST00000255174	ENSG00000132823	26.783
ENST00000255183	ENSG00000132832	0.181104
ENST00000255192	ENSG00000132840	0.0797739
ENST00000255198	ENSG00000132846	10.2374
ENST00000255226	ENSG00000132874	0.130851
ENST00000255266	ENSG00000132915	0.153026
ENST00000255304	ENSG00000132952	10.1573
ENST00000255389	ENSG00000133027	33.3146
ENST00000255390	ENSG00000133028	62.2164
ENST00000255476	ENSG00000133111	21.4105
ENST00000255499	ENSG00000133135	6.58932
ENST00000255531	ENSG00000165194	5.51216
ENST00000255559	ENSG00000133195	4.81784
ENST00000255608	ENSG00000133243	54.8305
ENST00000255613	ENSG00000133247	7.19726
ENST00000255616	ENSG00000133250	5.90727
ENST00000255641	ENSG00000133275	60.1553
ENST00000255674	ENSG00000176225	5.89246
ENST00000255681	ENSG00000133315	15.3948
ENST00000255695	ENSG00000133328	0.133086
ENST00000255746	ENSG00000197123	0.0667915
ENST00000255759	ENSG00000133393	31.9203
ENST00000255784	ENSG00000100147	11.2827
ENST00000255858	ENSG00000133488	0.100783
ENST00000255882	ENSG00000241973	26.2482
ENST00000255977	ENSG00000133606	35.779
ENST00000256010	ENSG00000133636	3.99645
ENST00000256062	ENSG00000133687	6.44031
ENST00000256186	ENSG00000133808	0.077097
ENST00000256190	ENSG00000133812	6.91944
ENST00000256196	ENSG00000133818	7.37598
ENST00000256216	ENSG00000133835	89.6469
ENST00000256246	ENSG00000133863	12.1294
ENST00000256255	ENSG00000133872	45.5249
ENST00000256261	ENSG00000133878	1.25346
ENST00000256319	ENSG00000133935	17.7222
ENST00000256339	ENSG00000133958	0.0666205
ENST00000256362	ENSG00000133980	0.0671613
ENST00000256366	ENSG00000213463	9.7668
ENST00000256367	ENSG00000133985	2.34851
ENST00000256413	ENSG00000134030	5.03139
ENST00000256429	ENSG00000134046	12.4279
ENST00000256441	ENSG00000134056	32.3527
ENST00000256442	ENSG00000134057	59.4639
ENST00000256443	ENSG00000134058	15.5104
ENST00000256458	ENSG00000134070	1.69594
ENST00000256460	ENSG00000134072	38.463
ENST00000256495	ENSG00000134107	6.0748
ENST00000256496	ENSG00000134108	29.8509
ENST00000256538	ENSG00000134146	7.61032
ENST00000256544	ENSG00000134152	7.83998
ENST00000256545	ENSG00000134153	73.5454
ENST00000256592	ENSG00000134200	0.189229
ENST00000256637	ENSG00000134243	21.2691
ENST00000256649	ENSG00000134253	4.36852
ENST00000256652	ENSG00000134256	1.06532
ENST00000256658	ENSG00000134262	6.14908
ENST00000256759	ENSG00000134363	0.346451
ENST00000256858	ENSG00000134444	7.79896
ENST00000256897	ENSG00000134480	32.4542
ENST00000256906	ENSG00000134489	0.105831
ENST00000256925	ENSG00000134508	9.27309
ENST00000256951	ENSG00000134531	1.25774
ENST00000256953	ENSG00000134533	2.49263
ENST00000256969	ENSG00000134548	0.452519
ENST00000256996	ENSG00000134574	11.8758
ENST00000256997	ENSG00000134575	10.0417
ENST00000257013	ENSG00000134590	60.4497
ENST00000257177	ENSG00000134744	12.437
ENST00000257181	ENSG00000134748	30.7021
ENST00000257209	ENSG00000134775	4.13354
ENST00000257215	ENSG00000134780	2.98998
ENST00000257245	ENSG00000134809	69.5139
ENST00000257287	ENSG00000174799	9.67212
ENST00000257290	ENSG00000134853	0.457331
ENST00000257336	ENSG00000134897	16.4167
ENST00000257347	ENSG00000134905	45.3435
ENST00000257359	ENSG00000134917	1.77233
ENST00000257408	ENSG00000134962	0.200173
ENST00000257435	ENSG00000134986	15.1633
ENST00000257497	ENSG00000135046	2.60264
ENST00000257527	ENSG00000135074	2.25891
ENST00000257548	ENSG00000135093	9.32708
ENST00000257552	ENSG00000135097	8.32173
ENST00000257570	ENSG00000135114	0.116406
ENST00000257575	ENSG00000135119	2.01505
ENST00000257663	ENSG00000135211	14.9866
ENST00000257696	ENSG00000135245	19.9227
ENST00000257700	ENSG00000135249	22.1017
ENST00000257776	ENSG00000135324	4.14832
ENST00000257829	ENSG00000135372	34.7415
ENST00000257832	ENSG00000135374	0.130636
ENST00000257836	ENSG00000135378	4.1511
ENST00000257848	ENSG00000037897	10.1303
ENST00000257863	ENSG00000135409	0.19867
ENST00000257868	ENSG00000135414	14.7084
ENST00000257897	ENSG00000135439	1.0591
ENST00000257905	ENSG00000135447	1.89517
ENST00000257915	ENSG00000135457	13.2836
ENST00000257934	ENSG00000135476	22.7922
ENST00000257963	ENSG00000135503	16.3439
ENST00000257966	ENSG00000135506	31.5937
ENST00000257981	ENSG00000135519	0.387321
ENST00000258062	ENSG00000135597	16.3261
ENST00000258083	ENSG00000135617	10.6841
ENST00000258098	ENSG00000135631	4.95321
ENST00000258105	ENSG00000204822	30.6478
ENST00000258106	ENSG00000135638	1.17256
ENST00000258111	ENSG00000135643	3.81487
ENST00000258169	ENSG00000135698	38.2163
ENST00000258173	ENSG00000205084	3.34182
ENST00000258201	ENSG00000135723	10.932
ENST00000258214	ENSG00000135736	4.7641
ENST00000258229	ENSG00000135749	5.02297
ENST00000258243	ENSG00000135763	32.6855
ENST00000258281	ENSG00000135801	17.0074
ENST00000258301	ENSG00000135823	9.59677
ENST00000258383	ENSG00000135900	44.3854
ENST00000258390	ENSG00000135905	0.0238715
ENST00000258400	ENSG00000135914	0.0356806
ENST00000258412	ENSG00000135926	5.4019
ENST00000258418	ENSG00000135932	32.8837
ENST00000258424	ENSG00000135940	205.151
ENST00000258436	ENSG00000135953	4.47385
ENST00000258443	ENSG00000135960	0.0364484
ENST00000258455	ENSG00000135972	42.7419
ENST00000258456	ENSG00000135973	0.0478023
ENST00000258484	ENSG00000135999	9.98549
ENST00000258494	ENSG00000136010	7.95499
ENST00000258526	ENSG00000136040	1.02249
ENST00000258530	ENSG00000136044	12.7856
ENST00000258534	ENSG00000136048	1.80986
ENST00000258538	ENSG00000136052	4.84439
ENST00000258648	ENSG00000136146	36.995
ENST00000258662	ENSG00000136159	39.9314
ENST00000258672	ENSG00000136169	2.24119
ENST00000258704	ENSG00000136206	0.338177
ENST00000258711	ENSG00000136213	10.0376
ENST00000258729	ENSG00000136231	15.3254
ENST00000258742	ENSG00000136243	13.834
ENST00000258761	ENSG00000136261	43.3348
ENST00000258767	ENSG00000136267	0.0230185
ENST00000258770	ENSG00000136270	44.417
ENST00000258781	ENSG00000136280	9.6901
ENST00000258796	ENSG00000136295	15.9792
ENST00000258829	ENSG00000136327	1.0281
ENST00000258873	ENSG00000103740	5.80467
ENST00000258874	ENSG00000136371	32.422
ENST00000258888	ENSG00000136383	0.150368
ENST00000258909	ENSG00000136404	5.00194
ENST00000258930	ENSG00000136425	0.842622
ENST00000258947	ENSG00000136436	11.5319
ENST00000258955	ENSG00000136444	34.9698
ENST00000258960	ENSG00000136448	47.5197
ENST00000258963	ENSG00000136451	11.0715
ENST00000258969	ENSG00000136457	0.521069
ENST00000258975	ENSG00000136463	41.8529
ENST00000259008	ENSG00000136492	13.7509
ENST00000259021	ENSG00000136504	17.7516
ENST00000259037	ENSG00000136521	50.8433
ENST00000259053	ENSG00000241399	6.13825
ENST00000259056	ENSG00000136542	0.0490391
ENST00000259154	ENSG00000136636	48.2757
ENST00000259199	ENSG00000136682	15.0037
ENST00000259229	ENSG00000136710	6.6463
ENST00000259235	ENSG00000136715	5.37883
ENST00000259241	ENSG00000136720	15.0122
ENST00000259253	ENSG00000136731	7.16875
ENST00000259339	ENSG00000136816	15.0906
ENST00000259351	ENSG00000136828	2.58456
ENST00000259365	ENSG00000136842	5.16897
ENST00000259392	ENSG00000136867	2.42171
ENST00000259400	ENSG00000136874	11.7312
ENST00000259455	ENSG00000136928	1.44428
ENST00000259456	ENSG00000136929	0.112471
ENST00000259457	ENSG00000136930	204.541
ENST00000259470	ENSG00000136943	20.1595
ENST00000259477	ENSG00000136950	38.1608
ENST00000259526	ENSG00000136999	0.377461
ENST00000259569	ENSG00000137040	19.3276
ENST00000259631	ENSG00000213927	0.172407
ENST00000259632	ENSG00000137100	65.662
ENST00000259667	ENSG00000137133	35.1706
ENST00000259698	ENSG00000111913	0.156357
ENST00000259727	ENSG00000137198	11.0848
ENST00000259750	ENSG00000146216	0.0326269
ENST00000259803	ENSG00000137270	0.0857084
ENST00000259806	ENSG00000137273	28.6215
ENST00000259808	ENSG00000137275	4.3455
ENST00000259818	ENSG00000137285	55.3148
ENST00000259874	ENSG00000137331	8.16275
ENST00000259895	ENSG00000213780	6.59135
ENST00000259939	ENSG00000137393	2.43592
ENST00000259988	ENSG00000137440	0.371155
ENST00000260045	ENSG00000137492	22.884
ENST00000260102	ENSG00000137547	65.3429
ENST00000260118	ENSG00000137563	42.4652
ENST00000260126	ENSG00000137571	1.02307
ENST00000260129	ENSG00000137574	10.4211
ENST00000260188	ENSG00000048028	7.20914
ENST00000260191	ENSG00000149305	0.269072
ENST00000260197	ENSG00000137642	2.72779
ENST00000260210	ENSG00000137656	13.7505
ENST00000260257	ENSG00000255561	0.82053
ENST00000260270	ENSG00000137714	14.415
ENST00000260283	ENSG00000137727	0.807803
ENST00000260302	ENSG00000137745	0.0259288
ENST00000260324	ENSG00000137767	1.73716
ENST00000260356	ENSG00000137801	0.251891
ENST00000260361	ENSG00000137806	19.186
ENST00000260372	ENSG00000137814	9.24079
ENST00000260379	ENSG00000137818	1904.69
ENST00000260382	ENSG00000137821	6.88335
ENST00000260386	ENSG00000137825	2.05706
ENST00000260403	ENSG00000137842	5.71129
ENST00000260443	ENSG00000137876	88.1168
ENST00000260447	ENSG00000137880	30.1012
ENST00000260453	ENSG00000138587	9.76986
ENST00000260505	ENSG00000137941	3.49916
ENST00000260526	ENSG00000137962	7.93523
ENST00000260563	ENSG00000137996	25.1534
ENST00000260570	ENSG00000138002	6.16069
ENST00000260599	ENSG00000138030	10.6406
ENST00000260600	ENSG00000138031	16.7872
ENST00000260630	ENSG00000138061	0.988533
ENST00000260643	ENSG00000138073	42.8864
ENST00000260649	ENSG00000138079	4.59191
ENST00000260653	ENSG00000138083	0.594414
ENST00000260665	ENSG00000138095	47.5938
ENST00000260702	ENSG00000138131	0.529443
ENST00000260746	ENSG00000138175	16.9393
ENST00000260753	ENSG00000138182	20.8683
ENST00000260762	ENSG00000138190	19.2673
ENST00000260795	ENSG00000068078	9.49819
ENST00000260803	ENSG00000138231	12.9774
ENST00000260810	ENSG00000163781	35.0227
ENST00000260818	ENSG00000138246	8.79121
ENST00000260843	ENSG00000138271	0.103501
ENST00000260867	ENSG00000138297	132.571
ENST00000260950	ENSG00000138379	0.167207
ENST00000260952	ENSG00000138381	42.1049
ENST00000260956	ENSG00000138385	259.819
ENST00000260983	ENSG00000138411	0.801851
ENST00000261024	ENSG00000138449	1.72031
ENST00000261034	ENSG00000138459	7.42355
ENST00000261038	ENSG00000138463	2.43809
ENST00000261070	ENSG00000138495	82.6831
ENST00000261167	ENSG00000084463	69.39
ENST00000261168	ENSG00000171681	13.733
ENST00000261187	ENSG00000118596	0.127659
ENST00000261191	ENSG00000064102	17.4871
ENST00000261195	ENSG00000111713	0.0498598
ENST00000261200	ENSG00000069431	0.509049
ENST00000261226	ENSG00000057704	2.51453
ENST00000261233	ENSG00000090376	0.156318
ENST00000261234	ENSG00000118600	10.546
ENST00000261247	ENSG00000050130	9.64533
ENST00000261249	ENSG00000126814	7.19151
ENST00000261250	ENSG00000047621	10.4814
ENST00000261267	ENSG00000090382	0.0562443
ENST00000261275	ENSG00000104059	3.85832
ENST00000261292	ENSG00000101670	0.712104
ENST00000261296	ENSG00000088451	14.597
ENST00000261302	ENSG00000053254	6.63617
ENST00000261303	ENSG00000100764	157.689
ENST00000261304	ENSG00000054983	1.57974
ENST00000261308	ENSG00000113593	27.9079
ENST00000261313	ENSG00000089220	330.391
ENST00000261318	ENSG00000111412	20.9553
ENST00000261326	ENSG00000075643	1.31358
ENST00000261349	ENSG00000070018	8.74906
ENST00000261353	ENSG00000119801	4.81152
ENST00000261368	ENSG00000064692	0.618268
ENST00000261369	ENSG00000064652	8.85082
ENST00000261381	ENSG00000103489	0.110448
ENST00000261388	ENSG00000011638	2.79198
ENST00000261396	ENSG00000069248	76.7655
ENST00000261402	ENSG00000074590	6.5482
ENST00000261416	ENSG00000049860	53.5842
ENST00000261434	ENSG00000121897	5.6157
ENST00000261435	ENSG00000078177	1.77158
ENST00000261438	ENSG00000109787	9.48178
ENST00000261441	ENSG00000081019	5.29845
ENST00000261461	ENSG00000066027	23.4107
ENST00000261475	ENSG00000092020	9.93178
ENST00000261479	ENSG00000100902	131.432
ENST00000261483	ENSG00000112893	9.17742
ENST00000261486	ENSG00000129595	3.72926
ENST00000261488	ENSG00000120658	6.99535
ENST00000261489	ENSG00000102804	28.936
ENST00000261499	ENSG00000108641	19.3612
ENST00000261531	ENSG00000100603	45.2522
ENST00000261534	ENSG00000009830	7.03448
ENST00000261537	ENSG00000101752	11.2869
ENST00000261556	ENSG00000070269	4.59494
ENST00000261558	ENSG00000053770	11.8752
ENST00000261560	ENSG00000118620	3.69519
ENST00000261584	ENSG00000083093	12.1138
ENST00000261588	ENSG00000047578	6.91828
ENST00000261596	ENSG00000101577	5.69873
ENST00000261600	ENSG00000079134	22.5717
ENST00000261615	ENSG00000015413	0.0963367
ENST00000261623	ENSG00000051523	143.596
ENST00000261637	ENSG00000120800	18.7968
ENST00000261643	ENSG00000006695	11.6594
ENST00000261646	ENSG00000072310	11.7369
ENST00000261652	ENSG00000240505	0.12579
ENST00000261658	ENSG00000103429	28.1845
ENST00000261667	ENSG00000102753	36.3277
ENST00000261674	ENSG00000061936	32.2505
ENST00000261693	ENSG00000073060	42.0119
ENST00000261700	ENSG00000087302	169.697
ENST00000261721	ENSG00000064726	59.2881
ENST00000261726	ENSG00000111249	0.958698
ENST00000261733	ENSG00000111275	38.1706
ENST00000261735	ENSG00000089248	50.5111
ENST00000261739	ENSG00000076513	12.8786
ENST00000261741	ENSG00000122965	7.93153
ENST00000261745	ENSG00000111300	27.0617
ENST00000261751	ENSG00000117971	0.303167
ENST00000261758	ENSG00000117899	22.1023
ENST00000261772	ENSG00000090861	69.4538
ENST00000261776	ENSG00000103043	14.8635
ENST00000261778	ENSG00000103047	5.65493
ENST00000261783	ENSG00000081181	22.3589
ENST00000261789	ENSG00000100926	10.0407
ENST00000261796	ENSG00000127743	0.580728
ENST00000261797	ENSG00000070614	16.9777
ENST00000261799	ENSG00000113721	0.0398012
ENST00000261800	ENSG00000086570	0.103157
ENST00000261811	ENSG00000120306	39.3851
ENST00000261819	ENSG00000089053	45.0868
ENST00000261839	ENSG00000128833	8.15835
ENST00000261842	ENSG00000081014	6.07046
ENST00000261845	ENSG00000069956	21.5347
ENST00000261854	ENSG00000138600	13.073
ENST00000261866	ENSG00000104133	4.95325
ENST00000261867	ENSG00000104154	2.3371
ENST00000261868	ENSG00000104131	45.9442
ENST00000261879	ENSG00000138613	6.66788
ENST00000261881	ENSG00000075131	36.777
ENST00000261883	ENSG00000138615	0.0343962
ENST00000261884	ENSG00000103671	13.5846
ENST00000261888	ENSG00000138617	5.85496
ENST00000261893	ENSG00000103642	6.65118
ENST00000261917	ENSG00000138622	0.39589
ENST00000261921	ENSG00000129038	4.18637
ENST00000261961	ENSG00000113763	0.630948
ENST00000261973	ENSG00000119707	44.4829
ENST00000261978	ENSG00000119681	0.428878
ENST00000262027	ENSG00000166986	102.455
ENST00000262031	ENSG00000076067	4.92448
ENST00000262032	ENSG00000123411	1.73919
ENST00000262053	ENSG00000123268	18.1745
ENST00000262056	ENSG00000063046	153.177
ENST00000262067	ENSG00000106537	34.4264
ENST00000262085	ENSG00000170265	25.0305
ENST00000262094	ENSG00000041353	0.38259
ENST00000262109	ENSG00000104714	18.757
ENST00000262113	ENSG00000036448	3.51235
ENST00000262127	ENSG00000101624	4.38273
ENST00000262133	ENSG00000103479	26.1198
ENST00000262138	ENSG00000075461	0.2529
ENST00000262144	ENSG00000103091	17.8988
ENST00000262146	ENSG00000066855	17.4989
ENST00000262158	ENSG00000101665	5.28347
ENST00000262186	ENSG00000055118	1.28724
ENST00000262193	ENSG00000008018	241.776
ENST00000262198	ENSG00000101544	14.5445
ENST00000262210	ENSG00000104218	8.5437
ENST00000262215	ENSG00000066777	10.8854
ENST00000262244	ENSG00000120162	3.49728
ENST00000262259	ENSG00000105497	4.09146
ENST00000262265	ENSG00000104872	51.5332
ENST00000262288	ENSG00000121064	22.6121
ENST00000262294	ENSG00000108395	15.1371
ENST00000262300	ENSG00000127564	44.0061
ENST00000262301	ENSG00000103227	1.99397
ENST00000262315	ENSG00000127586	14.5968
ENST00000262316	ENSG00000007384	3.70374
ENST00000262319	ENSG00000100726	44.4718
ENST00000262345	ENSG00000081985	2.47488
ENST00000262348	ENSG00000116729	46.3421
ENST00000262352	ENSG00000106688	9.40231
ENST00000262354	ENSG00000228592	1.0034
ENST00000262370	ENSG00000102858	14.0542
ENST00000262374	ENSG00000033011	21.7484
ENST00000262394	ENSG00000109046	16.3902
ENST00000262395	ENSG00000076604	23.0918
ENST00000262424	ENSG00000103196	0.332621
ENST00000262426	ENSG00000103241	1.604
ENST00000262428	ENSG00000103187	48.9525
ENST00000262430	ENSG00000103150	4.72997
ENST00000262432	ENSG00000165055	11.5274
ENST00000262455	ENSG00000023318	11.509
ENST00000262457	ENSG00000119509	5.15854
ENST00000262477	ENSG00000029725	27.8249
ENST00000262482	ENSG00000108523	35.4131
ENST00000262483	ENSG00000091622	1.68632
ENST00000262487	ENSG00000101230	5.49452
ENST00000262494	ENSG00000087258	2.9567
ENST00000262498	ENSG00000070761	45.9583
ENST00000262502	ENSG00000070915	0.0273771
ENST00000262507	ENSG00000088682	28.3432
ENST00000262519	ENSG00000099381	24.0503
ENST00000262525	ENSG00000102870	18.8784
ENST00000262554	ENSG00000090054	36.097
ENST00000262577	ENSG00000014164	6.40853
ENST00000262605	ENSG00000124120	3.93536
ENST00000262613	ENSG00000109062	30.1087
ENST00000262625	ENSG00000126259	0.0824814
ENST00000262630	ENSG00000011590	0.196973
ENST00000262631	ENSG00000105711	2.55488
ENST00000262633	ENSG00000126254	98.001
ENST00000262637	ENSG00000105261	0.647287
ENST00000262648	ENSG00000011201	10.4402
ENST00000262713	ENSG00000129474	3.40651
ENST00000262715	ENSG00000129566	1.24666
ENST00000262722	ENSG00000077942	6.81723
ENST00000262735	ENSG00000186951	3.25304
ENST00000262738	ENSG00000075275	7.85297
ENST00000262741	ENSG00000117461	13.3073
ENST00000262752	ENSG00000072133	3.55224
ENST00000262753	ENSG00000124429	0.17596
ENST00000262764	ENSG00000087157	9.27259
ENST00000262765	ENSG00000129646	1.60971
ENST00000262809	ENSG00000105656	6.18959
ENST00000262811	ENSG00000099308	2.20113
ENST00000262812	ENSG00000105669	105.62
ENST00000262815	ENSG00000129933	11.3775
ENST00000262817	ENSG00000105696	5.38845
ENST00000262839	ENSG00000072315	0.0259609
ENST00000262854	ENSG00000086758	27.6887
ENST00000262866	ENSG00000101082	0.715469
ENST00000262878	ENSG00000101347	27.2998
ENST00000262890	ENSG00000079462	36.6225
ENST00000262891	ENSG00000007047	9.1782
ENST00000262903	ENSG00000085382	5.03215
ENST00000262919	ENSG00000088812	9.76046
ENST00000262932	ENSG00000166997	11.7039
ENST00000262940	ENSG00000105808	1.17952
ENST00000262942	ENSG00000241685	143.383
ENST00000262948	ENSG00000126934	42.9582
ENST00000262953	ENSG00000065717	3.43091
ENST00000262958	ENSG00000060558	0.113272
ENST00000262960	ENSG00000142002	23.6412
ENST00000262962	ENSG00000105248	28.6727
ENST00000262971	ENSG00000105229	12.5808
ENST00000262990	ENSG00000109445	28.4224
ENST00000262994	ENSG00000109458	2.04258
ENST00000263025	ENSG00000102882	30.2698
ENST00000263026	ENSG00000103319	7.3264
ENST00000263035	ENSG00000181192	21.2122
ENST00000263038	ENSG00000107537	14.645
ENST00000263054	ENSG00000108018	0.0310603
ENST00000263073	ENSG00000070366	6.69654
ENST00000263080	ENSG00000108381	0.598634
ENST00000263083	ENSG00000108963	39.6574
ENST00000263102	ENSG00000108091	19.1336
ENST00000263116	ENSG00000100228	7.02148
ENST00000263119	ENSG00000099991	10.4225
ENST00000263125	ENSG00000065675	5.93369
ENST00000263150	ENSG00000047056	6.82917
ENST00000263174	ENSG00000099260	0.128893
ENST00000263181	ENSG00000121621	8.29315
ENST00000263187	ENSG00000057468	0.357651
ENST00000263196	ENSG00000070413	23.6014
ENST00000263200	ENSG00000070371	3.32541
ENST00000263201	ENSG00000093009	70.9983
ENST00000263208	ENSG00000100084	13.2724
ENST00000263228	ENSG00000107341	19.3861
ENST00000263233	ENSG00000102003	6.82322
ENST00000263239	ENSG00000088205	61.4397
ENST00000263245	ENSG00000242247	15.2011
ENST00000263246	ENSG00000100266	31.2242
ENST00000263253	ENSG00000100393	21.1154
ENST00000263257	ENSG00000104967	0.876434
ENST00000263268	ENSG00000118242	10.7315
ENST00000263269	ENSG00000105464	0.179473
ENST00000263270	ENSG00000042753	112.049
ENST00000263273	ENSG00000104805	36.0062
ENST00000263274	ENSG00000105486	20.3714
ENST00000263275	ENSG00000125741	6.66364
ENST00000263277	ENSG00000024422	0.175669
ENST00000263278	ENSG00000087076	0.681329
ENST00000263280	ENSG00000090372	53.7883
ENST00000263339	ENSG00000115008	0.113799
ENST00000263346	ENSG00000141002	27.3869
ENST00000263360	ENSG00000074266	10.8766
ENST00000263368	ENSG00000090013	38.4599
ENST00000263370	ENSG00000086544	9.87062
ENST00000263372	ENSG00000099337	0.503618
ENST00000263379	ENSG00000104998	3.74057
ENST00000263383	ENSG00000105135	22.2082
ENST00000263384	ENSG00000105058	76.6547
ENST00000263388	ENSG00000074181	3.40873
ENST00000263390	ENSG00000105085	5.08812
ENST00000263398	ENSG00000026508	1.38829
ENST00000263433	ENSG00000125503	15.4429
ENST00000263440	ENSG00000088035	11.2235
ENST00000263461	ENSG00000120008	25.4146
ENST00000263464	ENSG00000023445	0.333634
ENST00000263468	ENSG00000110318	1.01526
ENST00000263512	ENSG00000126903	5.89352
ENST00000263518	ENSG00000073009	6.89178
ENST00000263525	ENSG00000116147	0.0837723
ENST00000263552	ENSG00000059377	0.578915
ENST00000263563	ENSG00000107719	16.8504
ENST00000263578	ENSG00000110074	22.7042
ENST00000263579	ENSG00000110063	13.4873
ENST00000263620	ENSG00000116017	8.01964
ENST00000263630	ENSG00000115355	6.7121
ENST00000263635	ENSG00000115183	7.25077
ENST00000263642	ENSG00000115267	2.08827
ENST00000263650	ENSG00000021762	2.34929
ENST00000263655	ENSG00000119865	7.37299
ENST00000263657	ENSG00000115946	27.0831
ENST00000263663	ENSG00000115750	16.7695
ENST00000263666	ENSG00000121440	3.92982
ENST00000263674	ENSG00000110237	2.74476
ENST00000263681	ENSG00000077514	18.2969
ENST00000263697	ENSG00000126698	188.014
ENST00000263702	ENSG00000116353	10.9366
ENST00000263708	ENSG00000088179	2.67402
ENST00000263713	ENSG00000115109	2.91101
ENST00000263726	ENSG00000121454	5.58647
ENST00000263733	ENSG00000116199	21.5389
ENST00000263734	ENSG00000116016	0.527842
ENST00000263735	ENSG00000119888	45.7937
ENST00000263736	ENSG00000068784	7.21165
ENST00000263754	ENSG00000114166	10.2248
ENST00000263773	ENSG00000109920	26.8638
ENST00000263774	ENSG00000213619	116.101
ENST00000263780	ENSG00000083937	26.2797
ENST00000263791	ENSG00000128829	11.6795
ENST00000263798	ENSG00000092445	17.4718
ENST00000263801	ENSG00000067369	10.7857
ENST00000263816	ENSG00000081479	3.8516
ENST00000263834	ENSG00000196208	0.261459
ENST00000263846	ENSG00000011347	1.67681
ENST00000263849	ENSG00000104427	3.4311
ENST00000263856	ENSG00000115561	22.7228
ENST00000263857	ENSG00000068654	8.74102
ENST00000263864	ENSG00000118640	62.4433
ENST00000263881	ENSG00000011566	5.36947
ENST00000263895	ENSG00000115963	12.631
ENST00000263904	ENSG00000115145	4.38944
ENST00000263918	ENSG00000115808	9.02581
ENST00000263923	ENSG00000128052	0.0386442
ENST00000263955	ENSG00000081320	4.51428
ENST00000263956	ENSG00000119041	16.4296
ENST00000263960	ENSG00000115520	8.09558
ENST00000263966	ENSG00000058056	6.99257
ENST00000263967	ENSG00000121879	3.15896
ENST00000263969	ENSG00000171109	12.5884
ENST00000263980	ENSG00000090020	6.62928
ENST00000263985	ENSG00000059691	7.26094
ENST00000263997	ENSG00000103061	12.9373
ENST00000264010	ENSG00000102974	31.9635
ENST00000264012	ENSG00000062038	1.22691
ENST00000264021	ENSG00000118096	9.19493
ENST00000264025	ENSG00000110400	4.14925
ENST00000264027	ENSG00000109929	12.605
ENST00000264033	ENSG00000110395	7.05813
ENST00000264036	ENSG00000076706	8.22234
ENST00000264039	ENSG00000063660	6.29218
ENST00000264057	ENSG00000077044	11.8121
ENST00000264071	ENSG00000104833	6.33659
ENST00000264079	ENSG00000090674	7.83361
ENST00000264107	ENSG00000091409	4.53415
ENST00000264108	ENSG00000128708	70.6208
ENST00000264126	ENSG00000121957	9.81815
ENST00000264144	ENSG00000058085	0.644121
ENST00000264151	ENSG00000128694	4.55421
ENST00000264156	ENSG00000076003	87.0536
ENST00000264159	ENSG00000121988	2.87193
ENST00000264161	ENSG00000115866	41.772
ENST00000264167	ENSG00000018510	14.3125
ENST00000264183	ENSG00000054267	15.8133
ENST00000264198	ENSG00000090432	21.6864
ENST00000264218	ENSG00000109255	27.1524
ENST00000264220	ENSG00000128059	41.1059
ENST00000264230	ENSG00000084092	13.0889
ENST00000264233	ENSG00000051341	10.4725
ENST00000264244	ENSG00000113845	37.8602
ENST00000264245	ENSG00000031081	0.736191
ENST00000264246	ENSG00000121594	0.0289347
ENST00000264249	ENSG00000115526	10.7535
ENST00000264254	ENSG00000115539	24.9672
ENST00000264255	ENSG00000115514	21.4411
ENST00000264265	ENSG00000079257	16.5476
ENST00000264266	ENSG00000118855	7.41525
ENST00000264276	ENSG00000003393	5.48562
ENST00000264279	ENSG00000055044	121.261
ENST00000264312	ENSG00000109180	99.1446
ENST00000264316	ENSG00000074966	0.269244
ENST00000264319	ENSG00000075539	3.55228
ENST00000264344	ENSG00000138640	3.48453
ENST00000264346	ENSG00000138642	2.19927
ENST00000264350	ENSG00000138646	13.9055
ENST00000264363	ENSG00000138653	0.331711
ENST00000264380	ENSG00000115020	8.06014
ENST00000264381	ENSG00000114200	1.06921
ENST00000264387	ENSG00000042304	0.237103
ENST00000264389	ENSG00000138663	42.532
ENST00000264400	ENSG00000138670	1.86659
ENST00000264409	ENSG00000138678	8.37269
ENST00000264424	ENSG00000061918	9.45137
ENST00000264431	ENSG00000109756	8.8569
ENST00000264433	ENSG00000052795	7.23983
ENST00000264436	ENSG00000075340	3.3658
ENST00000264444	ENSG00000059728	3.28557
ENST00000264447	ENSG00000075292	18.8718
ENST00000264449	ENSG00000124406	4.87111
ENST00000264498	ENSG00000138685	3.72238
ENST00000264552	ENSG00000108106	510.385
ENST00000264553	ENSG00000197540	0.0979212
ENST00000264555	ENSG00000070047	8.06566
ENST00000264560	ENSG00000099864	4.07014
ENST00000264563	ENSG00000095752	0.335252
ENST00000264595	ENSG00000038002	6.43277
ENST00000264596	ENSG00000109674	11.483
ENST00000264605	ENSG00000115648	0.144195
ENST00000264607	ENSG00000065802	12.4935
ENST00000264638	ENSG00000108797	3.93128
ENST00000264639	ENSG00000108344	150.915
ENST00000264644	ENSG00000108352	2.10966
ENST00000264649	ENSG00000033627	17.0444
ENST00000264658	ENSG00000108306	6.22357
ENST00000264669	ENSG00000124279	13.7001
ENST00000264670	ENSG00000037474	74.7447
ENST00000264674	ENSG00000085276	5.57639
ENST00000264689	ENSG00000109775	10.7315
ENST00000264694	ENSG00000109762	18.8795
ENST00000264703	ENSG00000115226	2.73598
ENST00000264705	ENSG00000084774	40.6408
ENST00000264711	ENSG00000115137	2.06051
ENST00000264712	ENSG00000084731	3.44978
ENST00000264716	ENSG00000075426	2.49202
ENST00000264720	ENSG00000115207	27.6255
ENST00000264734	ENSG00000113946	0.0239509
ENST00000264735	ENSG00000127252	4.01307
ENST00000264741	ENSG00000144668	0.33907
ENST00000264748	ENSG00000127418	21.1671
ENST00000264771	ENSG00000127419	5.12778
ENST00000264818	ENSG00000105397	14.492
ENST00000264819	ENSG00000105556	11.3193
ENST00000264828	ENSG00000080573	0.0245072
ENST00000264832	ENSG00000090339	0.0621983
ENST00000264834	ENSG00000105610	0.0523417
ENST00000264864	ENSG00000038210	15.0203
ENST00000264866	ENSG00000109680	2.44174
ENST00000264867	ENSG00000109819	0.932577
ENST00000264883	ENSG00000138750	23.9107
ENST00000264904	ENSG00000138768	34.0277
ENST00000264908	ENSG00000138772	5.05049
ENST00000264914	ENSG00000113273	4.11743
ENST00000264917	ENSG00000113231	3.48891
ENST00000264926	ENSG00000070950	14.1235
ENST00000264930	ENSG00000113504	5.19796
ENST00000264932	ENSG00000073578	53.4571
ENST00000264933	ENSG00000249915	57.2347
ENST00000264935	ENSG00000112877	8.19087
ENST00000264952	ENSG00000114124	0.0256432
ENST00000264963	ENSG00000114988	12.0848
ENST00000264972	ENSG00000115085	0.315593
ENST00000264977	ENSG00000073711	1.85624
ENST00000264990	ENSG00000240303	7.26707
ENST00000264991	ENSG00000081307	6.71693
ENST00000264992	ENSG00000034533	3.51299
ENST00000264995	ENSG00000114686	128.549
ENST00000264998	ENSG00000091513	0.0988227
ENST00000265000	ENSG00000109586	18.1625
ENST00000265007	ENSG00000039600	0.0954046
ENST00000265018	ENSG00000047662	1.33352
ENST00000265028	ENSG00000090520	51.2601
ENST00000265036	ENSG00000035499	24.1597
ENST00000265068	ENSG00000114656	0.219486
ENST00000265071	ENSG00000113361	0.0742111
ENST00000265080	ENSG00000113319	2.66131
ENST00000265081	ENSG00000113318	15.4282
ENST00000265093	ENSG00000113732	31.6157
ENST00000265097	ENSG00000051596	66.3007
ENST00000265100	ENSG00000037241	77.9515
ENST00000265107	ENSG00000082068	12.4107
ENST00000265109	ENSG00000039560	22.3844
ENST00000265113	ENSG00000079215	14.8872
ENST00000265136	ENSG00000106078	3.00164
ENST00000265140	ENSG00000133302	8.3597
ENST00000265162	ENSG00000138792	4.71581
ENST00000265164	ENSG00000138794	9.58094
ENST00000265171	ENSG00000138798	0.341324
ENST00000265174	ENSG00000138801	26.3345
ENST00000265191	ENSG00000112981	4.4031
ENST00000265198	ENSG00000074706	0.173062
ENST00000265245	ENSG00000041802	22.8256
ENST00000265260	ENSG00000081154	49.5585
ENST00000265295	ENSG00000040275	42.7475
ENST00000265299	ENSG00000106125	4.18004
ENST00000265304	ENSG00000106028	175.454
ENST00000265316	ENSG00000115657	4.86708
ENST00000265322	ENSG00000115425	6.53109
ENST00000265340	ENSG00000069011	19.7443
ENST00000265342	ENSG00000053108	2.33124
ENST00000265346	ENSG00000122515	8.86916
ENST00000265348	ENSG00000044090	7.87036
ENST00000265350	ENSG00000124641	16.6737
ENST00000265354	ENSG00000112658	25.7689
ENST00000265361	ENSG00000075223	4.91923
ENST00000265381	ENSG00000107282	0.36986
ENST00000265393	ENSG00000106052	22.0319
ENST00000265404	ENSG00000035720	0.0555547
ENST00000265421	ENSG00000070501	14.4867
ENST00000265425	ENSG00000112337	0.0563229
ENST00000265428	ENSG00000123124	8.66618
ENST00000265462	ENSG00000126432	108.144
ENST00000265471	ENSG00000149541	21.2871
ENST00000265498	ENSG00000085871	43.2717
ENST00000265500	ENSG00000109390	104.32
ENST00000265523	ENSG00000106605	63.6286
ENST00000265537	ENSG00000011376	16.9656
ENST00000265560	ENSG00000114316	4.36028
ENST00000265562	ENSG00000076201	7.06981
ENST00000265563	ENSG00000114302	14.8852
ENST00000265564	ENSG00000075914	26.0287
ENST00000265565	ENSG00000114650	11.8968
ENST00000265593	ENSG00000114859	3.94922
ENST00000265594	ENSG00000078070	12.5864
ENST00000265598	ENSG00000078081	1.80163
ENST00000265605	ENSG00000118514	0.390285
ENST00000265631	ENSG00000004864	41.8784
ENST00000265634	ENSG00000106236	21.8503
ENST00000265641	ENSG00000110090	2.46067
ENST00000265678	ENSG00000071242	1.4596
ENST00000265686	ENSG00000110719	1.04679
ENST00000265689	ENSG00000110721	9.1892
ENST00000265713	ENSG00000083168	16.6092
ENST00000265717	ENSG00000005249	25.1535
ENST00000265720	ENSG00000105865	4.27889
ENST00000265723	ENSG00000005471	0.719508
ENST00000265724	ENSG00000085563	10.3706
ENST00000265732	ENSG00000127993	7.20633
ENST00000265735	ENSG00000127990	28.7584
ENST00000265742	ENSG00000001629	9.98083
ENST00000265748	ENSG00000011426	25.1662
ENST00000265758	ENSG00000071462	50.9898
ENST00000265769	ENSG00000042980	0.149965
ENST00000265770	ENSG00000015592	0.414605
ENST00000265807	ENSG00000104611	7.533
ENST00000265838	ENSG00000075239	89.7416
ENST00000265840	ENSG00000110675	2.2598
ENST00000265843	ENSG00000110723	1.65251
ENST00000265846	ENSG00000105963	4.05226
ENST00000265849	ENSG00000122512	7.14057
ENST00000265866	ENSG00000096746	116.418
ENST00000265881	ENSG00000076043	46.0046
ENST00000265896	ENSG00000104549	54.0638
ENST00000265909	ENSG00000120451	13.7189
ENST00000265944	ENSG00000095777	2.48227
ENST00000265963	ENSG00000110768	10.0619
ENST00000265968	ENSG00000129170	0.0637702
ENST00000265970	ENSG00000011405	12.7353
ENST00000265981	ENSG00000110315	8.04197
ENST00000265986	ENSG00000119912	21.1372
ENST00000265990	ENSG00000095564	29.1662
ENST00000265992	ENSG00000107443	9.59693
ENST00000266022	ENSG00000004534	11.4024
ENST00000266025	ENSG00000126062	29.3488
ENST00000266027	ENSG00000114353	12.0985
ENST00000266037	ENSG00000088538	6.58322
ENST00000266058	ENSG00000187122	2.05668
ENST00000266066	ENSG00000120057	1.87219
ENST00000266070	ENSG00000101191	9.6631
ENST00000266079	ENSG00000101161	61.3632
ENST00000266085	ENSG00000100234	16.6465
ENST00000266087	ENSG00000100225	39.9823
ENST00000266088	ENSG00000100170	0.0602173
ENST00000266091	ENSG00000100150	3.22382
ENST00000266116	ENSG00000198416	0.646939
ENST00000266126	ENSG00000119718	37.6098
ENST00000266254	ENSG00000100271	3.12686
ENST00000266263	ENSG00000242114	26.6594
ENST00000266304	ENSG00000167074	2.23478
ENST00000266383	ENSG00000139044	16.0992
ENST00000266458	ENSG00000139112	16.0922
ENST00000266483	ENSG00000139133	4.36656
ENST00000266534	ENSG00000139173	4.93773
ENST00000266544	ENSG00000139180	26.5069
ENST00000266546	ENSG00000139182	7.76651
ENST00000266551	ENSG00000139187	3.05334
ENST00000266560	ENSG00000139194	0.918577
ENST00000266579	ENSG00000139209	0.037331
ENST00000266604	ENSG00000139233	63.4925
ENST00000266646	ENSG00000139269	1.73123
ENST00000266661	ENSG00000127325	0.91315
ENST00000266673	ENSG00000139291	14.1168
ENST00000266735	ENSG00000139343	119.509
ENST00000266742	ENSG00000139350	15.5797
ENST00000266771	ENSG00000139370	10.151
ENST00000266943	ENSG00000139508	3.04666
ENST00000266971	ENSG00000139531	3.6458
ENST00000266984	ENSG00000139537	2.19958
ENST00000266987	ENSG00000139546	9.47337
ENST00000267023	ENSG00000139579	69.8265
ENST00000267064	ENSG00000139613	32.0766
ENST00000267101	ENSG00000065361	1.19734
ENST00000267102	ENSG00000139636	5.12476
ENST00000267202	ENSG00000139722	14.5093
ENST00000267205	ENSG00000139725	2.00182
ENST00000267260	ENSG00000139767	0.0488266
ENST00000267328	ENSG00000139832	5.43201
ENST00000267396	ENSG00000139890	0.339995
ENST00000267425	ENSG00000196943	12.3748
ENST00000267484	ENSG00000139970	1.81347
ENST00000267485	ENSG00000139971	0.946762
ENST00000267488	ENSG00000139974	1.27548
[truncated: 17,673 more rows]
