# Supplementary material for: The RNA-binding protein ARPP21 controls dendritic branching by functionally opposing the miRNA it hosts
Source: Nat Commun. 2018 Mar 26;9:1235. doi: 10.1038/s41467-018-03681-3 (PMC5964322; doi:10.1038/s41467-018-03681-3)
Supplement: Supplementary file 8 — Supplementary Data 5(XLSX 87 kb) [file 41467_2018_3681_MOESM8_ESM.xlsx]

## Sheet: Arpp21 bound transcripts
Supplementary Data 5. ARPP21 bound transcripts with their respective CL-events.
Ensemble transcript ID	Ensemble gene ID	TPM	CL-events
ENST00000000233	ENSG00000004059	119.115	41
ENST00000000412	ENSG00000003056	44.1326	172
ENST00000001008	ENSG00000004478	337.23	221
ENST00000006777	ENSG00000005486	5.95935	43
ENST00000007516	ENSG00000004779	253.647	235
ENST00000009041	ENSG00000010270	11.0105	275
ENST00000013070	ENSG00000012963	43.3291	52
ENST00000022615	ENSG00000078668	176.654	50
ENST00000025301	ENSG00000023516	12.9007	2322
ENST00000031146	ENSG00000029364	13.9538	373
ENST00000037243	ENSG00000034713	101.202	86
ENST00000044462	ENSG00000041357	323.488	58
ENST00000052569	ENSG00000047932	23.638	928
ENST00000053468	ENSG00000048544	44.7952	49
ENST00000054666	ENSG00000049245	53.945	186
ENST00000054950	ENSG00000049449	75.9248	50
ENST00000066544	ENSG00000004897	28.8891	1223
ENST00000078429	ENSG00000088256	36.7833	47
ENST00000081029	ENSG00000061794	68.1758	306
ENST00000083182	ENSG00000062725	11.1649	96
ENST00000157812	ENSG00000013275	179.7	48
ENST00000158771	ENSG00000072849	8.76709	2568
ENST00000170447	ENSG00000075975	25.1326	92
ENST00000175091	ENSG00000068697	67.5649	887
ENST00000193322	ENSG00000081087	11.9067	1979
ENST00000196061	ENSG00000083444	35.6809	150
ENST00000198767	ENSG00000085721	35.0729	11247
ENST00000199706	ENSG00000086504	192.315	62
ENST00000202017	ENSG00000088356	50.1796	323
ENST00000204517	ENSG00000090447	14.0349	44
ENST00000204566	ENSG00000090487	29.3908	42
ENST00000205402	ENSG00000091140	25.5882	140
ENST00000205636	ENSG00000091317	32.9567	2540
ENST00000206595	ENSG00000092140	5.1656	378
ENST00000209875	ENSG00000094916	33.5874	1652
ENST00000212355	ENSG00000069702	7.21426	308
ENST00000215574	ENSG00000099804	45.1657	44
ENST00000215587	ENSG00000099817	168.481	128
ENST00000215730	ENSG00000099940	14.4827	50
ENST00000215793	ENSG00000099995	53.9279	42
ENST00000215832	ENSG00000100030	17.1993	952
ENST00000216034	ENSG00000100216	109.431	41
ENST00000216064	ENSG00000100242	18.7613	86
ENST00000216129	ENSG00000100304	62.421	45
ENST00000216181	ENSG00000100345	58.456	142
ENST00000216218	ENSG00000100380	99.985	119
ENST00000216277	ENSG00000090060	99.556	349
ENST00000216281	ENSG00000080824	1455.4	239
ENST00000216297	ENSG00000092201	114.028	44
ENST00000216416	ENSG00000100528	67.7731	114
ENST00000216484	ENSG00000100596	10.519	41
ENST00000216962	ENSG00000100994	27.535	45
ENST00000217195	ENSG00000101220	36.1504	45
ENST00000217426	ENSG00000101444	210.088	44
ENST00000217971	ENSG00000101856	203.663	423
ENST00000218200	ENSG00000102081	9.64886	3068
ENST00000218343	ENSG00000102221	0	62
ENST00000218652	ENSG00000102471	14.4761	6175
ENST00000219097	ENSG00000091651	48.2527	280
ENST00000219252	ENSG00000102978	55.6519	112
ENST00000219479	ENSG00000103202	376.838	97
ENST00000219689	ENSG00000103404	4.17498	4642
ENST00000220531	ENSG00000104164	14.6453	54
ENST00000220913	ENSG00000104472	16.6056	199
ENST00000221566	ENSG00000104969	106.645	1608
ENST00000221943	ENSG00000105341	9.2207	47
ENST00000222005	ENSG00000105401	177.856	90
ENST00000222190	ENSG00000105583	98.0582	51
ENST00000222547	ENSG00000105829	28.7247	566
ENST00000222690	ENSG00000105968	36.7963	197
ENST00000222753	ENSG00000106031	17.871	91
ENST00000223073	ENSG00000106344	3.42909	129
ENST00000223369	ENSG00000106636	51.8885	41
ENST00000223951	ENSG00000107105	4.69166	6316
ENST00000224237	ENSG00000026025	404.976	134
ENST00000225174	ENSG00000108179	179.522	895
ENST00000225296	ENSG00000005100	33.5655	143
ENST00000225388	ENSG00000108256	34.7744	3091
ENST00000225655	ENSG00000108518	609.717	533
ENST00000225665	ENSG00000108528	72.4558	582
ENST00000225698	ENSG00000108561	784.716	151
ENST00000225719	ENSG00000108582	21.1746	473
ENST00000225726	ENSG00000108588	44.2271	220
ENST00000225972	ENSG00000108829	130.955	42
ENST00000226230	ENSG00000109084	24.3465	587
ENST00000227507	ENSG00000110092	30.6736	252
ENST00000227520	ENSG00000110104	65.0809	77
ENST00000228506	ENSG00000110917	51.9814	415
ENST00000229251	ENSG00000111652	25.3955	44
ENST00000229314	ENSG00000111711	17.4147	5360
ENST00000229328	ENSG00000111725	11.9791	376
ENST00000229395	ENSG00000111790	7.35272	297
ENST00000229758	ENSG00000112029	36.2044	47
ENST00000229794	ENSG00000112062	21.3773	41
ENST00000229854	ENSG00000112118	201.523	319
ENST00000229903	ENSG00000112167	8.522	171
ENST00000229955	ENSG00000112218	4.23139	397
ENST00000230085	ENSG00000112335	54.9435	115
ENST00000230461	ENSG00000112697	38.3391	55033
ENST00000231368	ENSG00000113441	5.52642	124099
ENST00000231498	ENSG00000113569	20.8174	56
ENST00000231512	ENSG00000113583	81.7437	1720
ENST00000233027	ENSG00000114904	13.1061	59
ENST00000233055	ENSG00000085449	18.1701	137
ENST00000233078	ENSG00000071626	161.679	526
ENST00000233575	ENSG00000115234	63.1529	56
ENST00000234198	ENSG00000115844	23.4133	587
ENST00000234310	ENSG00000221823	25.1384	1025
ENST00000234453	ENSG00000116095	1.39156	64232
ENST00000234590	ENSG00000074800	2359.16	1860
ENST00000234831	ENSG00000116209	73.1119	141
ENST00000234875	ENSG00000116251	375.715	199
ENST00000235090	ENSG00000116455	68.6214	81
ENST00000235345	ENSG00000116704	7.00907	1232
ENST00000236137	ENSG00000117479	9.41962	906
ENST00000236671	ENSG00000117984	37.6554	41
ENST00000237281	ENSG00000118496	5.26268	292
ENST00000237380	ENSG00000118579	10.3852	583
ENST00000237530	ENSG00000118705	178.107	51
ENST00000238497	ENSG00000119541	18.1953	44
ENST00000238616	ENSG00000119638	23.0531	238
ENST00000238714	ENSG00000115421	3.18273	117
ENST00000238789	ENSG00000119778	3.93455	2724
ENST00000238823	ENSG00000119812	35.2149	60
ENST00000238892	ENSG00000119878	9.05531	100
ENST00000238961	ENSG00000119906	11.7588	41
ENST00000239231	ENSG00000120137	28.4822	3567
ENST00000239878	ENSG00000120686	37.1469	1301
ENST00000239906	ENSG00000120709	37.4282	92
ENST00000239944	ENSG00000120742	36.9917	467
ENST00000240055	ENSG00000120837	10.9674	2712
ENST00000240093	ENSG00000104290	4.30416	44915
ENST00000240285	ENSG00000121039	7.01102	43
ENST00000240922	ENSG00000121579	29.3574	2262
ENST00000241600	ENSG00000122140	112.74	49
ENST00000242576	ENSG00000076248	118.471	1855
ENST00000242577	ENSG00000088986	353.735	68
ENST00000242784	ENSG00000123144	242.85	94
ENST00000242848	ENSG00000123200	32.1372	179
ENST00000243253	ENSG00000058262	66.3305	75
ENST00000243326	ENSG00000080345	7.45936	135
ENST00000243501	ENSG00000123739	14.0112	48
ENST00000244020	ENSG00000124193	73.9637	260
ENST00000244061	ENSG00000124226	42.448	49
ENST00000244661	ENSG00000124693	0.518468	624
ENST00000244745	ENSG00000124766	53.2812	3536
ENST00000244763	ENSG00000124783	4.28558	1946
ENST00000245157	ENSG00000125124	17.876	62
ENST00000245206	ENSG00000125166	123.559	235
ENST00000245304	ENSG00000125249	15.5012	238
ENST00000245323	ENSG00000125266	41.534	515
ENST00000246032	ENSG00000125834	12.7962	94
ENST00000246117	ENSG00000125912	32.1294	97
ENST00000246151	ENSG00000057757	63.355	226
ENST00000246194	ENSG00000125970	86.2115	45
ENST00000246548	ENSG00000126261	342.665	470
ENST00000247161	ENSG00000126767	17.2725	5432
ENST00000247225	ENSG00000126821	8.22217	517
ENST00000247461	ENSG00000127022	208.416	47129
ENST00000247970	ENSG00000127445	167.629	106
ENST00000248098	ENSG00000206053	81.3098	1134
ENST00000248450	ENSG00000127837	74.9561	242
ENST00000249064	ENSG00000159873	29.083	2692
ENST00000249364	ENSG00000128595	83.2533	1962
ENST00000249647	ENSG00000092531	16.9377	616
ENST00000249806	ENSG00000128973	61.4332	122
ENST00000249837	ENSG00000129003	4.01248	55
ENST00000250263	ENSG00000104626	6.4541	186
ENST00000251047	ENSG00000074695	36.6512	2848
ENST00000251900	ENSG00000102098	23.9566	2978
ENST00000252115	ENSG00000100227	48.0288	149
ENST00000252512	ENSG00000130227	62.1948	298
ENST00000252599	ENSG00000130309	38.067	569
ENST00000252699	ENSG00000130402	59.8064	1587
ENST00000252816	ENSG00000130520	269.418	1744
ENST00000252818	ENSG00000130522	49.3942	1816
ENST00000252992	ENSG00000130695	11.0474	42
ENST00000253023	ENSG00000130725	112.636	51
ENST00000253039	ENSG00000130741	146.421	981
ENST00000253048	ENSG00000130749	8.61879	43
ENST00000253063	ENSG00000130766	17.3293	60
ENST00000253237	ENSG00000105447	26.6242	116
ENST00000253329	ENSG00000131013	37.5023	10561
ENST00000253458	ENSG00000131149	13.7089	46
ENST00000253794	ENSG00000131475	94.2474	42
ENST00000253814	ENSG00000131507	36.1221	132
ENST00000254029	ENSG00000131725	10.7731	364
ENST00000254101	ENSG00000131791	4.3515	415
ENST00000254190	ENSG00000131873	12.633	1397
ENST00000254480	ENSG00000173473	36.3951	212
ENST00000254508	ENSG00000132182	52.0753	246
ENST00000254718	ENSG00000132382	23.3354	64
ENST00000254810	ENSG00000132475	145.406	102
ENST00000255305	ENSG00000132953	14.295	2883
ENST00000255764	ENSG00000133398	60.2957	44
ENST00000256015	ENSG00000133639	25.4473	142
ENST00000256031	ENSG00000133657	28.6242	3973
ENST00000256079	ENSG00000133704	28.6064	291
ENST00000256108	ENSG00000133731	15.8275	986
ENST00000256257	ENSG00000133874	5.90289	44
ENST00000256379	ENSG00000133997	3.14272	745
ENST00000256433	ENSG00000134049	44.4945	135
ENST00000256497	ENSG00000134109	8.96118	696
ENST00000256646	ENSG00000134250	25.1767	1769
ENST00000256682	ENSG00000134287	56.9877	283
ENST00000256689	ENSG00000134294	53.8012	8186
ENST00000256720	ENSG00000134324	7.44442	41
ENST00000256854	ENSG00000134440	71.4694	49
ENST00000257075	ENSG00000134644	17.181	464
ENST00000257261	ENSG00000134824	37.3372	69
ENST00000257572	ENSG00000135116	5.08667	52
ENST00000257724	ENSG00000135272	5.2517	835
ENST00000257940	ENSG00000135482	9.08439	43
ENST00000258091	ENSG00000135624	452.743	87
ENST00000258145	ENSG00000135677	16.9142	43
ENST00000258198	ENSG00000135720	30.3669	41
ENST00000258341	ENSG00000135862	44.7826	1601
ENST00000258399	ENSG00000135913	3.43255	2518
ENST00000258739	ENSG00000136240	61.9486	3056
ENST00000258884	ENSG00000136379	14.175	1443
ENST00000258886	ENSG00000136381	37.262	182
ENST00000259467	ENSG00000136940	13.4814	3608
ENST00000259963	ENSG00000137414	20.3145	41
ENST00000260130	ENSG00000137575	45.0956	111
ENST00000260247	ENSG00000137692	69.3904	111
ENST00000260327	ENSG00000137770	7.07015	53134
ENST00000260363	ENSG00000137807	39.5463	90
ENST00000260408	ENSG00000137845	11.4768	2520
ENST00000260585	ENSG00000138018	13.8199	22176
ENST00000260641	ENSG00000138071	91.2951	53
ENST00000260731	ENSG00000138160	52.5742	715
ENST00000260947	ENSG00000138376	5.01715	22627
ENST00000260970	ENSG00000138398	9.83557	24804
ENST00000261017	ENSG00000138443	15.8819	44
ENST00000261023	ENSG00000138448	9.4424	89
ENST00000261182	ENSG00000187109	59.2724	4584
ENST00000261183	ENSG00000091039	12.5536	17208
ENST00000261192	ENSG00000060982	17.6452	375
ENST00000261211	ENSG00000059758	10.086	891
ENST00000261254	ENSG00000118971	10.2939	5357
ENST00000261263	ENSG00000080371	9.49053	22587
ENST00000261366	ENSG00000113368	141.307	629
ENST00000261401	ENSG00000110880	70.4065	1446
ENST00000261407	ENSG00000111684	20.4891	67
ENST00000261413	ENSG00000113048	50.3164	420
ENST00000261427	ENSG00000078140	37.8276	6719
ENST00000261491	ENSG00000102780	7.0141	290
ENST00000261497	ENSG00000124422	78.9571	2940
ENST00000261507	ENSG00000052802	21.9144	101
ENST00000261574	ENSG00000065150	43.3476	464
ENST00000261590	ENSG00000046604	29.1424	194
ENST00000261593	ENSG00000134758	15.0711	525
ENST00000261601	ENSG00000101557	24.2455	367
ENST00000261622	ENSG00000103257	33.0078	714
ENST00000261636	ENSG00000120805	24.9553	152
ENST00000261653	ENSG00000111450	13.648	493
ENST00000261714	ENSG00000108578	68.2568	99
ENST00000261716	ENSG00000160551	23.4	3579
ENST00000261798	ENSG00000113712	4.88969	33624
ENST00000261813	ENSG00000113068	84.3017	69
ENST00000261858	ENSG00000138604	11.4709	2415
ENST00000261875	ENSG00000074696	187.224	1366
ENST00000261880	ENSG00000103591	37.6692	56
ENST00000261890	ENSG00000103769	21.4417	561
ENST00000261900	ENSG00000129315	21.1271	581
ENST00000261942	ENSG00000113194	37.7406	281
ENST00000261951	ENSG00000113300	22.3992	21090
ENST00000261991	ENSG00000100784	5.70037	134
ENST00000262013	ENSG00000008294	14.6493	202
ENST00000262030	ENSG00000110955	877.574	65
ENST00000262033	ENSG00000110958	359.549	852
ENST00000262051	ENSG00000110911	5.51168	52
ENST00000262055	ENSG00000050426	13.7836	169
ENST00000262061	ENSG00000111481	120.728	1337
ENST00000262065	ENSG00000108960	7.06114	2120
ENST00000262077	ENSG00000124789	53.0294	599
ENST00000262096	ENSG00000104219	14.5372	1874
ENST00000262120	ENSG00000128791	19.6188	310
ENST00000262124	ENSG00000085415	22.762	15662
ENST00000262134	ENSG00000087253	6.72774	171
ENST00000262160	ENSG00000175387	0.370118	25457
ENST00000262177	ENSG00000105993	26.7661	56
ENST00000262213	ENSG00000067167	40.6776	57
ENST00000262225	ENSG00000086598	141.574	82082
ENST00000262238	ENSG00000100811	47.1309	413
ENST00000262291	ENSG00000062716	17.3229	50
ENST00000262302	ENSG00000095906	41.6808	122
ENST00000262318	ENSG00000103249	13.3173	93
ENST00000262325	ENSG00000006125	28.3807	863
ENST00000262367	ENSG00000005339	6.75185	154
ENST00000262376	ENSG00000118900	12.8787	120
ENST00000262460	ENSG00000101003	42.5744	30817
ENST00000262461	ENSG00000064651	10.6532	526
ENST00000262464	ENSG00000138829	25.9719	188
ENST00000262506	ENSG00000070770	24.4876	624
ENST00000262644	ENSG00000104331	17.0903	111325
ENST00000262646	ENSG00000104388	18.146	243
ENST00000262776	ENSG00000108679	114.752	41
ENST00000262803	ENSG00000005007	26.5535	371
ENST00000262844	ENSG00000101935	9.52826	413
ENST00000262947	ENSG00000074842	117.028	261
ENST00000262982	ENSG00000124207	171.92	150
ENST00000263063	ENSG00000107951	9.69176	1180
ENST00000263092	ENSG00000127804	12.2776	60
ENST00000263095	ENSG00000083844	4.99597	782
ENST00000263097	ENSG00000064666	10.2174	88
ENST00000263121	ENSG00000099956	84.7551	98
ENST00000263168	ENSG00000116489	66.4301	120
ENST00000263212	ENSG00000100034	21.7653	43
ENST00000263256	ENSG00000100418	26.5168	146
ENST00000263354	ENSG00000105402	36.9038	48
ENST00000263377	ENSG00000141867	10.6437	904
ENST00000263382	ENSG00000105011	102.652	276
ENST00000263409	ENSG00000113594	5.49458	2999
ENST00000263559	ENSG00000122958	42.8567	647
ENST00000263574	ENSG00000084234	67.6225	849
ENST00000263634	ENSG00000115239	5.95404	185
ENST00000263645	ENSG00000110651	62.0797	103
ENST00000263688	ENSG00000094975	10.9862	137
ENST00000263694	ENSG00000060688	83.0078	312
ENST00000263707	ENSG00000115112	4.12592	112
ENST00000263805	ENSG00000103994	12.1545	42
ENST00000263847	ENSG00000110048	18.6768	335
ENST00000263921	ENSG00000109220	9.28068	172
ENST00000264018	ENSG00000110367	9.54785	1082
ENST00000264028	ENSG00000095139	32.7834	2248
ENST00000264065	ENSG00000077232	3.47799	237
ENST00000264110	ENSG00000115966	6.48812	1863
ENST00000264187	ENSG00000116962	36.5032	51
ENST00000264193	ENSG00000080819	25.3736	95
ENST00000264221	ENSG00000128050	112.689	442
ENST00000264235	ENSG00000082701	10.6384	95
ENST00000264515	ENSG00000117222	13.5093	41
ENST00000264645	ENSG00000108349	49.8764	438
ENST00000264657	ENSG00000168610	16.1764	61
ENST00000264710	ENSG00000084733	36.9776	41
ENST00000264848	ENSG00000114529	7.46082	91
ENST00000264893	ENSG00000138758	37.9758	394
ENST00000264896	ENSG00000138760	20.3684	64
ENST00000264903	ENSG00000138767	4.75308	42
ENST00000264951	ENSG00000114127	4.3638	4246
ENST00000264954	ENSG00000109519	18.3393	61
ENST00000265038	ENSG00000049167	5.71569	202
ENST00000265044	ENSG00000114850	25.0251	223
ENST00000265056	ENSG00000073111	100.84	244
ENST00000265062	ENSG00000075785	99.3202	164
ENST00000265069	ENSG00000056097	68.8698	637
ENST00000265070	ENSG00000113384	36.1755	43
ENST00000265073	ENSG00000113387	54.36	3818
ENST00000265087	ENSG00000113739	18.669	825
ENST00000265094	ENSG00000072803	12.8969	164
ENST00000265192	ENSG00000120727	155.803	231
ENST00000265271	ENSG00000091009	14.4083	795
ENST00000265339	ENSG00000119048	16.835	49
ENST00000265343	ENSG00000072364	20.7792	14608
ENST00000265351	ENSG00000124571	62.8613	45
ENST00000265375	ENSG00000108100	20.3098	672
ENST00000265395	ENSG00000106049	29.2319	54
ENST00000265433	ENSG00000104320	18.2095	316
ENST00000265734	ENSG00000105810	10.3478	9548
ENST00000265857	ENSG00000239857	26.9654	49
ENST00000266069	ENSG00000101193	41.4388	1205
ENST00000266077	ENSG00000125520	26.1687	52
ENST00000266508	ENSG00000139154	9.15012	309
ENST00000266517	ENSG00000139163	14.387	134315
ENST00000266563	ENSG00000139197	16.9617	43
ENST00000266674	ENSG00000139292	11.5366	52
ENST00000266712	ENSG00000139324	13.018	26896
ENST00000266970	ENSG00000123374	66.6684	394
ENST00000267115	ENSG00000139644	159.606	7876
ENST00000267116	ENSG00000139645	27.5717	136
ENST00000267163	ENSG00000139687	34.5374	60
ENST00000267169	ENSG00000184047	17.2741	60
ENST00000267294	ENSG00000139800	27.6086	2476
ENST00000267460	ENSG00000139946	4.96398	202
ENST00000267859	ENSG00000140299	8.70348	3900
ENST00000267950	ENSG00000140374	67.2685	52
ENST00000268042	ENSG00000140450	17.0548	44
ENST00000268099	ENSG00000140497	42.5672	347
ENST00000268150	ENSG00000140545	16.3359	43
ENST00000268171	ENSG00000140564	18.6511	43
ENST00000268489	ENSG00000140836	2.35537	10878
ENST00000269033	ENSG00000141298	6.38519	150
ENST00000269122	ENSG00000141367	42.9315	287
ENST00000269141	ENSG00000170558	14.998	2923
ENST00000269195	ENSG00000141429	13.6692	183
ENST00000269216	ENSG00000141448	14.3858	519
ENST00000269260	ENSG00000141480	31.2379	49
ENST00000269305	ENSG00000141510	43.6716	57
ENST00000269321	ENSG00000141522	160.709	232
ENST00000269383	ENSG00000141569	41.0508	135
ENST00000269701	ENSG00000105127	19.5066	64
ENST00000269886	ENSG00000141985	48.8902	105
ENST00000269973	ENSG00000124459	20.1762	45
ENST00000270225	ENSG00000142230	224.435	484
ENST00000271375	ENSG00000213064	6.43557	183114
ENST00000272091	ENSG00000143751	38.5557	68095
ENST00000272102	ENSG00000143761	404.785	4314
ENST00000272139	ENSG00000143793	55.0052	41
ENST00000272163	ENSG00000143815	166.852	97807
ENST00000272227	ENSG00000143870	83.24	451
ENST00000272233	ENSG00000143878	28.284	128
ENST00000272298	ENSG00000143933	345.708	551
ENST00000272638	ENSG00000144224	38.1709	52
ENST00000272647	ENSG00000144233	12.4244	46
ENST00000272937	ENSG00000144485	25.1959	59
ENST00000273062	ENSG00000144579	18.0495	43
ENST00000273317	ENSG00000144791	4.57549	42
ENST00000273482	ENSG00000144935	2.79243	951
ENST00000273963	ENSG00000145332	5.3661	930
ENST00000274000	ENSG00000138660	14.9025	1934
ENST00000274031	ENSG00000145391	27.2812	328
ENST00000274140	ENSG00000145495	16.346	8661
ENST00000274311	ENSG00000152684	8.63737	353
ENST00000274459	ENSG00000145782	10.217	513
ENST00000274496	ENSG00000145817	13.1584	711
ENST00000275034	ENSG00000146247	36.3842	262
ENST00000275053	ENSG00000146263	7.43502	2227
ENST00000275072	ENSG00000146281	46.4422	23538
ENST00000276079	ENSG00000147140	355.919	1974
ENST00000276390	ENSG00000147416	61.9738	219
ENST00000276431	ENSG00000120889	33.0976	539
ENST00000276654	ENSG00000147650	3.3881	831
ENST00000277010	ENSG00000147955	119.66	201
ENST00000277225	ENSG00000148143	1.70337	738
ENST00000278193	ENSG00000148943	8.38601	116004
ENST00000278590	ENSG00000149289	2.07099	3814
ENST00000278618	ENSG00000149313	46.5847	468
ENST00000278823	ENSG00000149480	63.0885	334
ENST00000278903	ENSG00000149547	61.2347	59
ENST00000278949	ENSG00000160588	2.29152	1787
ENST00000279242	ENSG00000149792	41.4618	46
ENST00000279387	ENSG00000149923	130.513	41
ENST00000279550	ENSG00000060138	64.6615	264
ENST00000280098	ENSG00000144228	5.43614	2423
ENST00000280154	ENSG00000150593	27.135	41
ENST00000280557	ENSG00000139726	79.9714	143
ENST00000280612	ENSG00000151012	3.95308	289
ENST00000280756	ENSG00000151135	21.5912	100
ENST00000281928	ENSG00000123066	17.9815	143
ENST00000282003	ENSG00000152193	13.6042	7253
ENST00000282251	ENSG00000152404	5.84176	364
ENST00000282296	ENSG00000204519	6.46844	50
ENST00000282388	ENSG00000152518	18.094	180
ENST00000282441	ENSG00000137693	9.50518	404
ENST00000282570	ENSG00000087338	14.9903	514
ENST00000282587	ENSG00000152683	9.57196	4317
ENST00000282892	ENSG00000152944	29.7287	156
ENST00000283131	ENSG00000153147	32.4982	438
ENST00000283415	ENSG00000153395	21.5371	97
ENST00000283632	ENSG00000153561	22.6749	11301
ENST00000283921	ENSG00000253293	52.5353	1952
ENST00000283943	ENSG00000153827	17.0886	139
ENST00000284000	ENSG00000153879	46.4875	1153
ENST00000284073	ENSG00000153944	27.7921	43102
ENST00000284202	ENSG00000154059	11.6245	104
ENST00000284274	ENSG00000154124	8.20915	43
ENST00000284440	ENSG00000154277	212.781	118
ENST00000284881	ENSG00000154642	2.58268	804
ENST00000284984	ENSG00000154734	49.9442	182
ENST00000285420	ENSG00000155100	8.99608	610
ENST00000286091	ENSG00000155660	96.7052	984
ENST00000286428	ENSG00000155959	0	395
ENST00000286548	ENSG00000156052	10.9365	224
ENST00000286648	ENSG00000156136	18.7194	6042
ENST00000286953	ENSG00000156411	257.331	46
ENST00000287038	ENSG00000156482	1446.79	101
ENST00000287097	ENSG00000156535	3.93812	3211
ENST00000287263	ENSG00000156675	8.93102	95
ENST00000287322	ENSG00000156735	11.2188	275
ENST00000287613	ENSG00000241553	20.8844	756
ENST00000287916	ENSG00000157224	9.75331	42
ENST00000287936	ENSG00000113161	21.2924	123
ENST00000288561	ENSG00000157741	2.72167	536
ENST00000290158	ENSG00000108424	115.513	712
ENST00000290341	ENSG00000159217	37.1648	813
ENST00000290524	ENSG00000143390	32.6847	105
ENST00000290541	ENSG00000159377	372.981	47
ENST00000290649	ENSG00000159461	20.395	672
ENST00000290858	ENSG00000067955	10.5077	20543
ENST00000291295	ENSG00000160014	208.491	2029
ENST00000291565	ENSG00000160209	12.6543	176
ENST00000291568	ENSG00000160213	50.8249	176
ENST00000291577	ENSG00000160221	105.129	787
ENST00000292433	ENSG00000160888	19.4527	164
ENST00000292782	ENSG00000043093	5.32176	4092
ENST00000293362	ENSG00000131467	40.9665	1793
ENST00000293677	ENSG00000161847	45.8619	306
ENST00000293831	ENSG00000161960	986.688	283
ENST00000293860	ENSG00000161980	98.1633	48
ENST00000294740	ENSG00000162702	14.8336	300
ENST00000295024	ENSG00000162923	25.2647	664
ENST00000295101	ENSG00000162989	0.0473363	62
ENST00000295598	ENSG00000163399	297.639	66
ENST00000295628	ENSG00000163428	17.231	398
ENST00000295633	ENSG00000163430	33.4897	1182
ENST00000295688	ENSG00000163468	504.978	96
ENST00000295702	ENSG00000163479	184.065	46
ENST00000295746	ENSG00000163507	6.14303	880
ENST00000295770	ENSG00000163527	45.3433	45
ENST00000296214	ENSG00000163875	28.5286	53
ENST00000296402	ENSG00000145349	3.53375	1490
ENST00000296425	ENSG00000164040	20.0536	143
ENST00000296490	ENSG00000164091	50.0105	203
ENST00000296509	ENSG00000164109	18.8729	173
ENST00000296511	ENSG00000164111	141.138	145
ENST00000296543	ENSG00000164134	32.0782	233
ENST00000296577	ENSG00000164163	76.5755	65
ENST00000296591	ENSG00000164176	4.30793	94
ENST00000296603	ENSG00000164187	4.34003	2364
ENST00000296632	ENSG00000164211	12.1443	207
ENST00000296666	ENSG00000164244	18.1415	4637
ENST00000296755	ENSG00000131711	22.3653	277
ENST00000296792	ENSG00000164338	9.53948	83
ENST00000297071	ENSG00000164548	51.565	268
ENST00000297145	ENSG00000164603	7.23674	4020
ENST00000297273	ENSG00000127995	6.52235	89
ENST00000297375	ENSG00000164778	24.9428	379
ENST00000297592	ENSG00000197275	2.56258	381
ENST00000297632	ENSG00000164983	15.9094	22338
ENST00000298159	ENSG00000165410	21.8709	185
ENST00000298249	ENSG00000165476	7.09661	3912
ENST00000298316	ENSG00000165527	45.8318	213
ENST00000298510	ENSG00000165672	431.886	396
ENST00000298556	ENSG00000165704	152.359	71
ENST00000298585	ENSG00000165724	87.8955	171
ENST00000298743	ENSG00000180447	19.8117	117
ENST00000298746	ENSG00000165832	34.8168	27375
ENST00000298767	ENSG00000062650	28.1756	2210
ENST00000298875	ENSG00000165934	34.6806	3167
ENST00000298894	ENSG00000165943	21.0973	316
ENST00000299084	ENSG00000166068	2.40093	11609
ENST00000299299	ENSG00000166228	99.8073	167
ENST00000299300	ENSG00000166226	350.981	136
ENST00000299518	ENSG00000166411	1.32698	123
ENST00000299608	ENSG00000166479	16.4396	12075
ENST00000299613	ENSG00000166483	8.3637	275
ENST00000299633	ENSG00000166503	33.7022	45
ENST00000299638	ENSG00000255529	14.2119	751
ENST00000299767	ENSG00000166598	449.364	91
ENST00000299980	ENSG00000166747	19.8004	96
ENST00000300026	ENSG00000166794	249.681	81
ENST00000300030	ENSG00000166797	46.3682	73
ENST00000300087	ENSG00000166847	44.675	64
ENST00000300128	ENSG00000166881	39.2359	3708
ENST00000300249	ENSG00000166974	15.8447	105
ENST00000300291	ENSG00000167005	62.4395	2139
ENST00000300574	ENSG00000167193	21.4513	90
ENST00000300738	ENSG00000167325	102.022	114
ENST00000300935	ENSG00000167461	22.8343	194
ENST00000301067	ENSG00000167548	20.4434	51
ENST00000301244	ENSG00000167642	63.7573	154
ENST00000301329	ENSG00000167699	31.7541	184
ENST00000301634	ENSG00000167900	65.1028	52
ENST00000301738	ENSG00000167977	35.585	359
ENST00000301740	ENSG00000167978	166.303	234
ENST00000301843	ENSG00000085733	60.1556	104
ENST00000302313	ENSG00000114742	19.8217	43
ENST00000302418	ENSG00000170759	80.0184	606
ENST00000302506	ENSG00000164045	33.1698	43
ENST00000302550	ENSG00000121644	41.9835	945
ENST00000302764	ENSG00000170584	7.32814	349
ENST00000303116	ENSG00000138439	4.77887	913
ENST00000303296	ENSG00000110422	6.28363	58124
ENST00000303305	ENSG00000170515	241.827	240
ENST00000303407	ENSG00000169925	18.8878	616
ENST00000303436	ENSG00000168374	87.7985	135
ENST00000303538	ENSG00000121892	33.6983	544
ENST00000303575	ENSG00000170348	36.2427	2149
ENST00000303577	ENSG00000169564	151.929	149
ENST00000304046	ENSG00000172057	25.7811	55
ENST00000304301	ENSG00000168101	22.8801	44
ENST00000304332	ENSG00000113648	113.612	295
ENST00000304414	ENSG00000170540	143.004	683
ENST00000304434	ENSG00000012660	85.2275	550
ENST00000304567	ENSG00000171848	68.9372	7853
ENST00000304743	ENSG00000100731	5.53887	4319
ENST00000304858	ENSG00000170606	97.2414	853
ENST00000305218	ENSG00000168439	204.593	57
ENST00000305264	ENSG00000171720	59.5459	67
ENST00000305364	ENSG00000104228	8.85158	799
ENST00000305510	ENSG00000168763	10.7091	57
ENST00000305596	ENSG00000169217	56.2071	48
ENST00000305784	ENSG00000168393	105.207	125
ENST00000305943	ENSG00000168159	55.6779	530
ENST00000305963	ENSG00000169446	10.0297	16803
ENST00000305997	ENSG00000143797	12.3244	152
ENST00000306090	ENSG00000087460	281.604	129
ENST00000306376	ENSG00000244405	4.79844	258
ENST00000306585	ENSG00000168802	17.0696	43
ENST00000306627	ENSG00000170142	103.493	56
ENST00000306726	ENSG00000169410	29.106	52
ENST00000306773	ENSG00000171246	50.3741	189
ENST00000306901	ENSG00000175344	3.65522	257
ENST00000306917	ENSG00000169018	26.3464	947
ENST00000307102	ENSG00000169032	36.7672	95
ENST00000307296	ENSG00000170248	21.1125	220
ENST00000307305	ENSG00000006576	10.175	229
ENST00000307365	ENSG00000168209	44.5999	132
ENST00000307602	ENSG00000168172	3.94993	2701
ENST00000307630	ENSG00000170027	66.5299	783
ENST00000307712	ENSG00000100934	23.45	5063
ENST00000307768	ENSG00000171135	47.9996	129
ENST00000308162	ENSG00000172757	459.311	196
ENST00000308330	ENSG00000174106	21.162	94
ENST00000308385	ENSG00000139318	1.85261	45
ENST00000308580	ENSG00000138594	19.1245	1386
ENST00000308677	ENSG00000072062	22.7381	144
ENST00000308775	ENSG00000173402	16.7288	581
ENST00000308824	ENSG00000203880	19.1483	748
ENST00000309042	ENSG00000084093	6.57463	5995
ENST00000309083	ENSG00000159335	141.916	50
ENST00000309235	ENSG00000173258	1.64144	4126
ENST00000309311	ENSG00000167658	1466.46	5055
ENST00000309395	ENSG00000173542	5.31038	4891
ENST00000309428	ENSG00000141699	13.0697	596
ENST00000309534	ENSG00000163320	31.0027	1374
ENST00000309733	ENSG00000174749	7.08208	1301
ENST00000310015	ENSG00000172845	2.84835	978
ENST00000310078	ENSG00000173744	9.96647	18324
ENST00000310137	ENSG00000239306	41.7709	87
ENST00000310430	ENSG00000173273	8.49087	188
ENST00000310441	ENSG00000172534	14.5387	169
ENST00000310447	ENSG00000106144	19.4715	8025
ENST00000310454	ENSG00000115159	12.5432	42
ENST00000310455	ENSG00000173281	2.47985	206
ENST00000310528	ENSG00000165416	2.62926	14552
ENST00000310786	ENSG00000135535	70.9313	31353
ENST00000310836	ENSG00000174607	9.98299	455
ENST00000310974	ENSG00000173852	20.1277	311
ENST00000311128	ENSG00000174839	9.74646	4336
ENST00000311177	ENSG00000170689	73.7185	45
ENST00000311212	ENSG00000120963	7.16934	176
ENST00000311417	ENSG00000172667	3.46929	15143
ENST00000311481	ENSG00000174903	80.7259	50
ENST00000311487	ENSG00000137309	226.092	52
ENST00000311921	ENSG00000168813	12.2143	3724
ENST00000311936	ENSG00000133703	20.3099	481
ENST00000312055	ENSG00000175216	33.9047	401
ENST00000312239	ENSG00000127483	36.0633	1315
ENST00000312465	ENSG00000138675	0.603927	56
ENST00000312521	ENSG00000174738	18.4005	50
ENST00000312828	ENSG00000176641	0.770718	89
ENST00000312990	ENSG00000135446	76.9135	57
ENST00000313040	ENSG00000131115	28.9724	92
ENST00000313334	ENSG00000134717	7.1258	1901
ENST00000313486	ENSG00000174238	33.5503	42
ENST00000313511	ENSG00000178952	257.886	97
ENST00000313899	ENSG00000138668	27.1679	2639
ENST00000314028	ENSG00000141551	46.647	107
ENST00000314117	ENSG00000181826	0.267421	53
ENST00000314133	ENSG00000176340	433.095	55
ENST00000314136	ENSG00000143401	61.0596	4633
ENST00000314191	ENSG00000253729	64.1953	921
ENST00000314355	ENSG00000123975	340.561	204
ENST00000314358	ENSG00000120733	23.6805	84
ENST00000314471	ENSG00000179134	30.7264	272
ENST00000314940	ENSG00000177733	159.009	5677
ENST00000315285	ENSG00000021574	6.43568	85
ENST00000315588	ENSG00000063322	36.9143	283
ENST00000315596	ENSG00000083642	3.78295	5483
ENST00000315758	ENSG00000146701	69.7977	44
ENST00000315927	ENSG00000180667	12.8115	5891
ENST00000316059	ENSG00000186660	37.7622	96
ENST00000316273	ENSG00000105552	52.3872	41
ENST00000316316	ENSG00000111877	5.36973	44
ENST00000316355	ENSG00000138764	3.3184	761
ENST00000316423	ENSG00000109814	5.35479	757
ENST00000316448	ENSG00000179218	438.477	1510
ENST00000316660	ENSG00000141682	162.637	59630
ENST00000316715	ENSG00000046653	5.35934	183
ENST00000316804	ENSG00000177885	60.5602	324
ENST00000316843	ENSG00000131899	28.1824	78
ENST00000317610	ENSG00000115310	71.5472	303
ENST00000317968	ENSG00000163110	14.5562	186
ENST00000317995	ENSG00000178538	6.59213	131
ENST00000318066	ENSG00000177889	34.7267	2513
ENST00000318129	ENSG00000181938	14.8779	43
ENST00000318130	ENSG00000116406	12.0944	1640
ENST00000318333	ENSG00000180581	0.984288	46
ENST00000318443	ENSG00000103855	18.8391	75
ENST00000318511	ENSG00000129351	67.9712	1095
ENST00000318522	ENSG00000143924	23.3066	41
ENST00000318709	ENSG00000105778	8.47686	239
ENST00000319119	ENSG00000177125	3.68805	3992
ENST00000319121	ENSG00000178502	3.06068	344
ENST00000319248	ENSG00000117450	889.123	124
ENST00000319285	ENSG00000179958	178.492	311
ENST00000319466	ENSG00000180398	27.1682	58
ENST00000319511	ENSG00000168591	8.11894	62
ENST00000319725	ENSG00000107164	56.5355	11425
ENST00000319863	ENSG00000177225	25.6204	94
ENST00000319933	ENSG00000181751	4.2943	2744
ENST00000320246	ENSG00000119408	9.72625	81
ENST00000320316	ENSG00000040633	15.9752	43
ENST00000320805	ENSG00000176953	25.4572	49
ENST00000320876	ENSG00000101596	13.6984	206
ENST00000320936	ENSG00000099622	72.7609	1672
ENST00000320963	ENSG00000117906	65.1532	436
ENST00000321027	ENSG00000005436	6.15772	2331
ENST00000321250	ENSG00000104660	23.8974	10556
ENST00000321256	ENSG00000114503	41.6552	250
ENST00000321301	ENSG00000175768	190.161	55
ENST00000321319	ENSG00000152242	9.95736	10420
ENST00000321437	ENSG00000166128	6.55043	4359
ENST00000321442	ENSG00000164466	63.0224	535
ENST00000321545	ENSG00000178229	2.75357	6690
ENST00000321599	ENSG00000176095	15.1601	93
ENST00000321757	ENSG00000038274	42.0379	3704
ENST00000321998	ENSG00000167186	20.5064	274
ENST00000322008	ENSG00000177697	47.0229	159
ENST00000322088	ENSG00000105568	37.4005	431
ENST00000322157	ENSG00000141279	42.0327	44
ENST00000322213	ENSG00000072501	97.7226	763
ENST00000322244	ENSG00000033178	7.7652	477
ENST00000322349	ENSG00000102189	6.75798	1598
ENST00000322652	ENSG00000178691	37.1197	464
ENST00000322723	ENSG00000115053	556.198	662
ENST00000322773	ENSG00000082293	0.554271	2889
ENST00000322886	ENSG00000165891	16.1684	53
ENST00000322897	ENSG00000134265	9.11579	42
ENST00000323274	ENSG00000176890	143.916	49
ENST00000323456	ENSG00000108389	18.0249	41
ENST00000323468	ENSG00000178202	28.5524	47
ENST00000323534	ENSG00000181467	3.32447	3317
ENST00000323570	ENSG00000179387	16.5582	2575
ENST00000323699	ENSG00000143753	131.205	1329
ENST00000323744	ENSG00000178802	36.9354	42
ENST00000323848	ENSG00000133226	43.7854	533
ENST00000323851	ENSG00000104419	67.1679	134
ENST00000324109	ENSG00000107554	6.25093	133
ENST00000324324	ENSG00000104177	9.37226	2449
ENST00000324344	ENSG00000188215	1.17131	593
ENST00000324545	ENSG00000124486	14.0066	8337
ENST00000324817	ENSG00000180182	20.6484	45
ENST00000324856	ENSG00000117713	17.4102	165
ENST00000325495	ENSG00000099783	271.06	181
ENST00000325631	ENSG00000152939	3.6009	44
ENST00000326005	ENSG00000180304	33.4917	89
ENST00000326427	ENSG00000135916	91.0553	234
ENST00000326446	ENSG00000177917	14.219	1509
ENST00000326505	ENSG00000176597	5.18439	56
ENST00000326624	ENSG00000177485	13.3125	108
ENST00000326648	ENSG00000180357	12.545	51
ENST00000326756	ENSG00000178163	7.15077	520
ENST00000326840	ENSG00000057019	9.39042	1857
ENST00000326974	ENSG00000124702	116.741	189
ENST00000327134	ENSG00000180370	21.4826	4633
ENST00000327141	ENSG00000104964	92.2468	43
ENST00000327230	ENSG00000182504	2.22585	5311
ENST00000327237	ENSG00000140688	12.3783	55
ENST00000327300	ENSG00000121774	146.016	212
ENST00000327435	ENSG00000182551	36.6282	53
ENST00000327569	ENSG00000101974	10.6229	560
ENST00000328046	ENSG00000174010	102.26	2085190
ENST00000328142	ENSG00000138138	24.4503	63
ENST00000328827	ENSG00000177425	15.7945	15593
ENST00000328914	ENSG00000164916	6.96163	427
ENST00000329235	ENSG00000182287	29.6002	117
ENST00000329271	ENSG00000164284	19.7561	4788
ENST00000329421	ENSG00000175130	247.462	541
ENST00000330070	ENSG00000173917	20.2763	142
ENST00000330137	ENSG00000182628	37.0708	134
ENST00000330236	ENSG00000198315	19.4214	106
ENST00000330263	ENSG00000053372	96.799	45
ENST00000330342	ENSG00000185344	11.3926	99
ENST00000330374	ENSG00000160131	28.1946	82511
ENST00000330387	ENSG00000182158	11.7142	59
ENST00000330398	ENSG00000185883	103.666	44
ENST00000330720	ENSG00000105438	113.256	1756
ENST00000330938	ENSG00000183255	44.4483	331
ENST00000330947	ENSG00000197147	4.11303	898
ENST00000331134	ENSG00000182446	41.7977	287
ENST00000331366	ENSG00000139117	10.7581	45
ENST00000331373	ENSG00000185900	6.38493	29082
ENST00000331483	ENSG00000185624	222.309	1730
ENST00000331569	ENSG00000183779	81.8673	2461
ENST00000331789	ENSG00000075624	538.134	366
ENST00000331920	ENSG00000185920	2.88294	44
ENST00000332070	ENSG00000156531	20.0186	43315
ENST00000332556	ENSG00000185896	49.0279	69
ENST00000332598	ENSG00000184840	131.66	290
ENST00000332645	ENSG00000184743	0.548078	42
ENST00000332687	ENSG00000131263	25.4933	6177
ENST00000332783	ENSG00000183475	6.3687	43
ENST00000332810	ENSG00000181026	49.5586	396
ENST00000333274	ENSG00000184349	6.88014	99
ENST00000333676	ENSG00000262814	284.183	116
ENST00000333762	ENSG00000184897	142.019	1674
ENST00000334035	ENSG00000113742	4.1203	2915
ENST00000334082	ENSG00000152413	10.2156	46
ENST00000334121	ENSG00000153914	8.31683	3912
ENST00000334256	ENSG00000186432	9.97527	109
ENST00000334464	ENSG00000165650	14.6561	173
ENST00000334635	ENSG00000109184	7.25793	99
ENST00000334705	ENSG00000176853	13.4115	5160
ENST00000334746	ENSG00000011114	6.46074	162
ENST00000335007	ENSG00000186298	171.879	1194
ENST00000335251	ENSG00000164066	3.04745	2723
ENST00000335727	ENSG00000100354	3.05219	158
ENST00000335753	ENSG00000065613	27.9348	1870
ENST00000335798	ENSG00000182247	10.5405	452
ENST00000336023	ENSG00000123416	1390.91	191
ENST00000336083	ENSG00000175582	23.9267	45
ENST00000336216	ENSG00000140382	25.5911	672
ENST00000336219	ENSG00000170779	32.2646	1000
ENST00000336273	ENSG00000147649	28.9745	298
ENST00000336314	ENSG00000155506	80.4418	1512
ENST00000336458	ENSG00000132507	419.81	65
ENST00000336470	ENSG00000130119	8.89804	42
ENST00000336505	ENSG00000173611	2.18929	87
ENST00000336783	ENSG00000168488	24.2569	68
ENST00000337002	ENSG00000008952	13.3121	152
ENST00000337057	ENSG00000079819	40.9709	101
ENST00000337138	ENSG00000100644	31.6411	49
ENST00000337198	ENSG00000155096	21.8026	441
ENST00000337288	ENSG00000084090	83.0234	1586
ENST00000337386	ENSG00000138386	12.2059	42
ENST00000337393	ENSG00000122482	12.1153	71
ENST00000337659	ENSG00000112739	32.9581	78
ENST00000337702	ENSG00000113638	9.42213	2020
ENST00000337815	ENSG00000179195	67.2037	469
ENST00000337970	ENSG00000169813	245.044	223
ENST00000338034	ENSG00000006744	68.463	49
ENST00000338086	ENSG00000055917	9.9285	716
ENST00000338244	ENSG00000089057	13.8023	421
ENST00000338272	ENSG00000215717	6.72767	333
ENST00000338435	ENSG00000115419	14.2916	17345
ENST00000338785	ENSG00000157540	11.5276	271
ENST00000338821	ENSG00000054793	10.412	41
ENST00000338825	ENSG00000187840	100.717	166
ENST00000339397	ENSG00000151304	10.9862	236
ENST00000339438	ENSG00000009307	219.971	1344
ENST00000339450	ENSG00000099219	10.7556	122
ENST00000339526	ENSG00000135821	76.8646	3712
ENST00000339594	ENSG00000009954	16.7072	293
ENST00000339697	ENSG00000111897	69.5706	108
ENST00000340368	ENSG00000186480	78.5806	4796
ENST00000340381	ENSG00000188807	6.73226	89
ENST00000340385	ENSG00000117592	173.097	224
ENST00000340413	ENSG00000120253	20.3107	231
ENST00000340648	ENSG00000160208	65.1655	447
ENST00000340852	ENSG00000101294	99.8039	187
ENST00000340990	ENSG00000159346	88.1107	126
ENST00000341322	ENSG00000185658	7.37046	55
ENST00000341376	ENSG00000001167	21.5075	1120
ENST00000341394	ENSG00000135387	74.2028	141
ENST00000341446	ENSG00000184992	30.3732	198
ENST00000341460	ENSG00000097096	2.61584	480
ENST00000341567	ENSG00000106609	18.2524	776
ENST00000341864	ENSG00000187325	14.1873	47
ENST00000342192	ENSG00000185651	47.1644	329
ENST00000342320	ENSG00000168214	25.4129	29262
ENST00000342374	ENSG00000132824	25.1386	96
ENST00000342462	ENSG00000188167	0.61807	1276
ENST00000342679	ENSG00000034152	26.0662	42
ENST00000342983	ENSG00000123728	19.2025	128
ENST00000342988	ENSG00000141646	4.4436	5999
ENST00000343115	ENSG00000137710	34.1606	314
ENST00000343203	ENSG00000256225	0	61
ENST00000343455	ENSG00000100697	11.9574	1169
ENST00000343483	ENSG00000078399	51.6364	590
ENST00000343600	ENSG00000139793	5.60674	299
ENST00000343776	ENSG00000181450	7.50757	106477
ENST00000343813	ENSG00000116237	55.518	457
ENST00000344035	ENSG00000184007	44.5711	814
ENST00000344337	ENSG00000114030	8.56107	141
ENST00000344517	ENSG00000135776	33.9983	271
ENST00000344651	ENSG00000175970	37.696	430
ENST00000344691	ENSG00000159216	3.06017	24136
ENST00000344795	ENSG00000101084	137.628	49
ENST00000344862	ENSG00000129317	11.3516	104
ENST00000345093	ENSG00000181852	16.5217	155
ENST00000345122	ENSG00000100852	2.8526	178
ENST00000345330	ENSG00000156642	22.5754	744
ENST00000345392	ENSG00000134086	25.9932	5064
ENST00000345496	ENSG00000184787	27.1164	181
ENST00000345617	ENSG00000068024	2.98345	15977
ENST00000346169	ENSG00000114867	67.2535	357
ENST00000346213	ENSG00000108774	61.0118	70
ENST00000346249	ENSG00000101150	30.509	69
ENST00000346618	ENSG00000112242	22.5907	43
ENST00000347587	ENSG00000128918	52.4223	416
ENST00000348075	ENSG00000105426	7.90849	162
ENST00000348165	ENSG00000009335	51.6804	44
ENST00000348367	ENSG00000119927	7.69113	93
ENST00000348502	ENSG00000068366	15.4525	42
ENST00000349038	ENSG00000011304	126.843	4139
ENST00000349736	ENSG00000101266	66.9872	747
ENST00000350051	ENSG00000089685	70.8872	2181
ENST00000350669	ENSG00000111716	1567.77	205
ENST00000350690	ENSG00000183048	50.8773	51
ENST00000351030	ENSG00000136811	12.3352	139
ENST00000351328	ENSG00000062485	145.258	74
ENST00000351677	ENSG00000179295	76.9973	55
ENST00000352035	ENSG00000131473	50.7928	352
ENST00000352456	ENSG00000105323	86.9618	1328
ENST00000352511	ENSG00000114739	5.27441	100
ENST00000352689	ENSG00000128585	9.40937	350
ENST00000352732	ENSG00000140526	10.7578	155
ENST00000353267	ENSG00000118260	3.85437	126
ENST00000353411	ENSG00000113558	5.19313	41
ENST00000353442	ENSG00000105983	2.95733	2204
ENST00000353487	ENSG00000157837	12.6136	125
ENST00000353555	ENSG00000172270	405.549	2375
ENST00000353703	ENSG00000166913	132.532	716
ENST00000354185	ENSG00000165732	218.031	339
ENST00000354202	ENSG00000172269	20.3411	45
ENST00000354221	ENSG00000162999	1.76636	1719
ENST00000354309	ENSG00000204524	1.59921	145
ENST00000354336	ENSG00000099942	51.8904	786
ENST00000354436	ENSG00000102908	2.39401	11405
ENST00000354452	ENSG00000196628	5.79811	985
ENST00000354586	ENSG00000198252	5.08669	11922
ENST00000354618	ENSG00000054118	57.2483	66
ENST00000354619	ENSG00000086619	12.5534	3256
ENST00000354725	ENSG00000197157	92.1238	135
ENST00000354764	ENSG00000197121	3.00452	14559
ENST00000354817	ENSG00000197601	23.9448	2053
ENST00000354866	ENSG00000103126	22.7391	51
ENST00000354911	ENSG00000095787	47.7371	154
ENST00000354957	ENSG00000198093	7.94037	468
ENST00000355029	ENSG00000173848	30.8717	44
ENST00000355057	ENSG00000197238	1.99333	87
ENST00000355105	ENSG00000159592	21.275	203
ENST00000355237	ENSG00000197822	4.94071	85
ENST00000355238	ENSG00000135316	81.8688	1362
ENST00000355264	ENSG00000185009	33.0961	166
ENST00000355272	ENSG00000065000	70.4822	111
ENST00000355296	ENSG00000103423	64.9361	135
ENST00000355354	ENSG00000196776	9.92963	608
ENST00000355356	ENSG00000198160	7.34686	5181
ENST00000355527	ENSG00000172893	47.5268	665
ENST00000355689	ENSG00000197557	4.09172	95
ENST00000355832	ENSG00000225830	3.28261	2425
ENST00000355899	ENSG00000102024	156.698	241
ENST00000355937	ENSG00000101166	70.3066	350
ENST00000355957	ENSG00000124222	21.0783	53
ENST00000356090	ENSG00000020129	18.6704	76
ENST00000356093	ENSG00000159023	33.7119	91
ENST00000356205	ENSG00000143570	69.1654	143
ENST00000356244	ENSG00000100401	122.961	611
ENST00000356321	ENSG00000198146	20.8091	4258
ENST00000356444	ENSG00000187764	2.83919	60
ENST00000356457	ENSG00000198363	15.9813	891
ENST00000356493	ENSG00000165283	187.201	825
ENST00000356638	ENSG00000089597	110.689	434
ENST00000356692	ENSG00000163605	9.52211	8200
ENST00000356770	ENSG00000163939	13.7408	3036
ENST00000356860	ENSG00000153956	6.01661	2083
ENST00000356940	ENSG00000099246	10.0366	4913
ENST00000356956	ENSG00000197081	21.2392	110
ENST00000356970	ENSG00000121940	3.96487	1584
ENST00000356978	ENSG00000198668	55.4258	1069
ENST00000357067	ENSG00000129187	27.7782	42
ENST00000357103	ENSG00000006831	48.2179	285
ENST00000357146	ENSG00000197170	17.5051	41
ENST00000357172	ENSG00000134255	17.7196	43
ENST00000357195	ENSG00000127152	0.380406	229
ENST00000357214	ENSG00000116560	189.919	4823
ENST00000357266	ENSG00000096060	34.4473	83
ENST00000357325	ENSG00000143321	165.034	1024
ENST00000357429	ENSG00000146540	32.3868	44
ENST00000357480	ENSG00000082641	29.2603	45
ENST00000357529	ENSG00000166532	5.6423	138
ENST00000357613	ENSG00000166822	4.76357	1402
ENST00000357641	ENSG00000096070	6.41343	66
ENST00000357903	ENSG00000142192	100.984	1110
ENST00000357992	ENSG00000158711	7.22046	11542
ENST00000358011	ENSG00000116922	18.9391	258
ENST00000358015	ENSG00000119318	43.8966	170
ENST00000358056	ENSG00000197045	27.5125	2168
ENST00000358075	ENSG00000102158	26.3368	1544
ENST00000358204	ENSG00000135269	49.075	4248
ENST00000358273	ENSG00000196712	11.9421	103
ENST00000358296	ENSG00000197020	2.58188	113
ENST00000358301	ENSG00000130669	22.3808	581
ENST00000358344	ENSG00000197451	309.229	1750
ENST00000358402	ENSG00000125952	23.5151	42
ENST00000358465	ENSG00000197323	12.3115	2522
ENST00000358531	ENSG00000213390	18.9549	5188
ENST00000358572	ENSG00000198498	18.5306	157
ENST00000358625	ENSG00000196363	52.5047	288
ENST00000358654	ENSG00000258555	0.345516	71
ENST00000358655	ENSG00000140105	67.972	50
ENST00000358691	ENSG00000198265	8.2771	34091
ENST00000358704	ENSG00000179456	26.3219	10897
ENST00000358755	ENSG00000164930	8.67511	3603
ENST00000358780	ENSG00000077458	2.80781	1153
ENST00000358823	ENSG00000118200	13.8214	82
ENST00000358901	ENSG00000165280	57.6832	95
ENST00000359246	ENSG00000197724	13.4786	42
ENST00000359634	ENSG00000196950	15.0967	237
ENST00000359680	ENSG00000196459	3.78345	524
ENST00000359856	ENSG00000162704	60.0593	510
ENST00000359867	ENSG00000213923	60.444	708
ENST00000359995	ENSG00000161547	217.331	1861
ENST00000360110	ENSG00000072274	62.557	397
ENST00000360128	ENSG00000198042	18.3144	41
ENST00000360244	ENSG00000117362	31.8046	905
ENST00000360338	ENSG00000197714	1.15415	14807
ENST00000360384	ENSG00000165119	370.283	56
ENST00000360394	ENSG00000116903	9.47004	1095
ENST00000360426	ENSG00000124214	48.881	102
ENST00000360472	ENSG00000162734	34.2112	206
ENST00000360515	ENSG00000158985	7.48199	8609
ENST00000360612	ENSG00000198355	92.4267	357
ENST00000360647	ENSG00000163848	3.1321	18745
ENST00000360816	ENSG00000196227	13.4671	87
ENST00000360820	ENSG00000136021	13.2644	309
ENST00000360876	ENSG00000106263	126.822	631
ENST00000360916	ENSG00000163138	3.7229	126
ENST00000360938	ENSG00000157557	11.1313	71
ENST00000360943	ENSG00000159202	44.8489	50
ENST00000360971	ENSG00000197594	3.69606	608
ENST00000360982	ENSG00000061676	48.6923	47
ENST00000361060	ENSG00000198380	9.21591	43635
ENST00000361070	ENSG00000168411	30.927	47
ENST00000361093	ENSG00000159131	15.0645	172
ENST00000361127	ENSG00000198799	3.07915	61
ENST00000361131	ENSG00000198729	46.5895	946
ENST00000361136	ENSG00000196428	4.74442	45
ENST00000361183	ENSG00000198898	9.28843	8682
ENST00000361204	ENSG00000198911	43.7344	382
ENST00000361272	ENSG00000198791	51.8682	52
ENST00000361298	ENSG00000166681	106.808	113
ENST00000361346	ENSG00000198815	11.7549	83
ENST00000361427	ENSG00000198830	1166.53	290
ENST00000361464	ENSG00000198408	47.4194	883
ENST00000361570	ENSG00000147889	132.882	724
ENST00000361689	ENSG00000127603	12.1133	102
ENST00000361690	ENSG00000096063	69.6407	655
ENST00000361758	ENSG00000112531	19.0296	1199
ENST00000361771	ENSG00000142784	10.7293	49
ENST00000361919	ENSG00000198901	55.5172	747
ENST00000361951	ENSG00000117593	94.3187	42
ENST00000362507	ENSG00000199377	0	438
ENST00000363046	ENSG00000269900	20.5712	42
ENST00000363299	ENSG00000200169	9.12959	485
ENST00000364102	ENSG00000200972	0	225
ENST00000364931	ENSG00000201801	0	1180
ENST00000365574	ENSG00000202444	0	1389
ENST00000366535	ENSG00000035687	75.4959	559
ENST00000366577	ENSG00000116984	16.359	143
ENST00000366581	ENSG00000119285	30.5965	112
ENST00000366607	ENSG00000173726	248.621	2616
ENST00000366609	ENSG00000168264	19.7901	2407
ENST00000366639	ENSG00000116918	60.1704	2491
ENST00000366663	ENSG00000119280	24.8921	5961
ENST00000366687	ENSG00000154429	14.7156	343
ENST00000366758	ENSG00000081692	25.1092	70
ENST00000366777	ENSG00000163050	53.1609	98
ENST00000366794	ENSG00000143799	397.324	104
ENST00000366812	ENSG00000182827	40.3259	3749
ENST00000366844	ENSG00000154380	7.52939	1232
ENST00000366862	ENSG00000143756	22.5435	294
ENST00000366932	ENSG00000067533	13.5758	27454
ENST00000366956	ENSG00000152104	12.5399	48
ENST00000366962	ENSG00000174606	12.2035	14768
ENST00000366971	ENSG00000162769	10.8401	192
ENST00000366997	ENSG00000123684	17.0725	3872
ENST00000367001	ENSG00000170385	8.83988	84
ENST00000367012	ENSG00000082497	11.706	797
ENST00000367042	ENSG00000117335	17.9631	312
ENST00000367055	ENSG00000112096	34.9917	30310
ENST00000367075	ENSG00000092820	70.6376	227
ENST00000367090	ENSG00000146433	24.6143	2105
ENST00000367097	ENSG00000130338	2.71117	4247
ENST00000367142	ENSG00000069275	198.228	64590
ENST00000367188	ENSG00000158615	26.8434	18513
ENST00000367210	ENSG00000058673	26.2064	893
ENST00000367334	ENSG00000116857	81.7711	311
ENST00000367385	ENSG00000151414	20.6058	64254
ENST00000367405	ENSG00000177888	3.23786	3634
ENST00000367435	ENSG00000134371	18.4769	24518
ENST00000367443	ENSG00000116747	0	17149
ENST00000367455	ENSG00000116750	11.0295	42
ENST00000367505	ENSG00000146414	10.0892	65
ENST00000367510	ENSG00000121481	10.1809	331
ENST00000367569	ENSG00000169976	220.931	62
ENST00000367589	ENSG00000143324	10.0503	942
ENST00000367612	ENSG00000169905	2.68751	6040
ENST00000367619	ENSG00000057252	6.55917	18350
ENST00000367635	ENSG00000116191	9.68597	5581
ENST00000367696	ENSG00000135870	3.06792	11276
ENST00000367742	ENSG00000117523	31.3756	213
ENST00000367816	ENSG00000143153	10.2334	960
ENST00000367822	ENSG00000112339	3.10161	402
ENST00000367866	ENSG00000143190	5.39681	518
ENST00000367941	ENSG00000079950	6.09737	192
ENST00000368072	ENSG00000162735	9.80006	304
ENST00000368074	ENSG00000132716	18.8473	267
ENST00000368090	ENSG00000143315	15.9899	91
ENST00000368097	ENSG00000158710	254.436	42
ENST00000368323	ENSG00000143622	6.48518	238
ENST00000368457	ENSG00000163348	23.6406	268
ENST00000368471	ENSG00000160710	50.874	797
ENST00000368521	ENSG00000143612	138.204	41
ENST00000368547	ENSG00000127884	125.268	74
ENST00000368564	ENSG00000196911	7.97513	1842
ENST00000368608	ENSG00000189241	66.0185	59
ENST00000368632	ENSG00000196591	125.688	320
ENST00000368635	ENSG00000155130	55.6065	325
ENST00000368648	ENSG00000108001	9.14932	437
ENST00000368653	ENSG00000148773	67.6605	68
ENST00000368655	ENSG00000143614	5.61388	52
ENST00000368685	ENSG00000143553	53.8074	136
ENST00000368694	ENSG00000160679	78.0584	214
ENST00000368847	ENSG00000173214	2.39148	91
ENST00000368865	ENSG00000154473	68.3675	3147
ENST00000368885	ENSG00000123505	93.2661	728
ENST00000368886	ENSG00000095574	12.6545	2235
ENST00000369009	ENSG00000143420	135.042	132
ENST00000369026	ENSG00000143384	68.1827	2309
ENST00000369151	ENSG00000151893	14.4655	576
ENST00000369248	ENSG00000151553	5.38916	53
ENST00000369301	ENSG00000196865	9.4466	21156
ENST00000369303	ENSG00000135333	18.7503	49
ENST00000369332	ENSG00000135341	19.984	98
ENST00000369393	ENSG00000112159	23.4669	54
ENST00000369443	ENSG00000196505	1.07446	141
ENST00000369452	ENSG00000108061	20.76	3251
ENST00000369528	ENSG00000052723	18.5392	918
ENST00000369535	ENSG00000213281	38.3289	1972
ENST00000369550	ENSG00000130826	71.4558	51
ENST00000369558	ENSG00000163349	13.0915	6503
ENST00000369577	ENSG00000188994	4.10539	135
ENST00000369603	ENSG00000119953	16.2685	41
ENST00000369626	ENSG00000155380	113.669	7406
ENST00000369762	ENSG00000071553	0	41
ENST00000369784	ENSG00000162775	6.11806	2927
ENST00000369799	ENSG00000168710	40.0892	157
ENST00000369838	ENSG00000198478	11.1338	1048
ENST00000369847	ENSG00000156374	30.1477	58
ENST00000369905	ENSG00000138107	69.5215	42
ENST00000369975	ENSG00000196586	15.2766	45
ENST00000369980	ENSG00000184216	51.4285	52
ENST00000370007	ENSG00000166197	62.1031	245
ENST00000370025	ENSG00000134186	60.1386	333
ENST00000370041	ENSG00000085491	6.99887	3296
ENST00000370078	ENSG00000198890	32.0049	42
ENST00000370112	ENSG00000162695	4.70347	57227
ENST00000370238	ENSG00000023909	14.5571	44
ENST00000370272	ENSG00000117505	10.9476	22849
ENST00000370290	ENSG00000117500	26.076	45
ENST00000370298	ENSG00000143033	17.2757	4192
ENST00000370331	ENSG00000067208	3.09906	301
ENST00000370355	ENSG00000099194	163.061	3474
ENST00000370435	ENSG00000119900	10.1869	7126
ENST00000370447	ENSG00000162664	3.55202	7487
ENST00000370479	ENSG00000082269	2.40572	755
ENST00000370483	ENSG00000014919	21.5233	48
ENST00000370509	ENSG00000143162	60.1248	1199
ENST00000370521	ENSG00000065243	27.9672	190
ENST00000370544	ENSG00000143013	6.97011	50
ENST00000370550	ENSG00000153936	16.5362	1046
ENST00000370554	ENSG00000183291	107.263	54
ENST00000370574	ENSG00000117174	23.6537	93
ENST00000370580	ENSG00000142867	6.28355	439
ENST00000370651	ENSG00000112245	28.1038	3113
ENST00000370689	ENSG00000142875	8.09321	952
ENST00000370711	ENSG00000112200	0	111408
ENST00000370790	ENSG00000156504	21.7286	11196
ENST00000370791	ENSG00000180488	7.93248	3655
ENST00000370794	ENSG00000077254	25.4301	52
ENST00000370841	ENSG00000117054	11.8111	56
ENST00000370950	ENSG00000116754	34.1339	97
ENST00000370978	ENSG00000056277	3.7507	1911
ENST00000370982	ENSG00000172380	38.4755	759
ENST00000370994	ENSG00000142864	36.792	792
ENST00000371064	ENSG00000188706	13.4284	54
ENST00000371113	ENSG00000122126	15.9914	44
ENST00000371142	ENSG00000077147	61.6072	752
ENST00000371157	ENSG00000101972	38.6325	44
ENST00000371199	ENSG00000101966	9.58091	16761
ENST00000371222	ENSG00000177606	75.9652	2237
ENST00000371224	ENSG00000059573	72.6986	206
ENST00000371242	ENSG00000101146	15.2746	615
ENST00000371244	ENSG00000162409	10.4333	68140
ENST00000371269	ENSG00000116133	102.167	561
ENST00000371327	ENSG00000119969	9.30157	53633
ENST00000371335	ENSG00000005893	21.8345	2441
ENST00000371471	ENSG00000171940	6.99444	727
ENST00000371477	ENSG00000096401	38.2578	4758
ENST00000371558	ENSG00000077721	61.1023	43
ENST00000371610	ENSG00000124171	1.4983	1686
ENST00000371621	ENSG00000196396	35.9911	41
ENST00000371626	ENSG00000117862	53.0004	548
ENST00000371627	ENSG00000107854	30.3404	57
ENST00000371652	ENSG00000240849	18.3103	108
ENST00000371711	ENSG00000158470	17.2177	163
ENST00000371755	ENSG00000112759	71.2889	162
ENST00000371873	ENSG00000162368	47.8685	3698
ENST00000371989	ENSG00000148248	46.6806	1289
ENST00000372068	ENSG00000157600	8.92559	52
ENST00000372114	ENSG00000172315	10.2663	190
ENST00000372146	ENSG00000125484	23.7574	46
ENST00000372215	ENSG00000130717	35.5605	142
ENST00000372397	ENSG00000157514	236.504	5654
ENST00000372410	ENSG00000148358	6.43504	91
ENST00000372435	ENSG00000147224	121.881	106
ENST00000372447	ENSG00000136819	49.1531	45
ENST00000372458	ENSG00000066322	28.8623	105
ENST00000372546	ENSG00000167130	32.0866	472
ENST00000372621	ENSG00000171793	75.9712	301
ENST00000372733	ENSG00000124145	13.1765	1807
ENST00000372759	ENSG00000084073	58.9414	1097
ENST00000372945	ENSG00000182180	44.4095	154
ENST00000373014	ENSG00000183520	39.5357	47
ENST00000373044	ENSG00000196449	42.4812	43
ENST00000373055	ENSG00000134690	32.9034	405
ENST00000373165	ENSG00000147180	104.766	367
ENST00000373191	ENSG00000126070	1.91754	507
ENST00000373202	ENSG00000166224	14.1162	91
ENST00000373204	ENSG00000092847	9.91488	51
ENST00000373218	ENSG00000148730	26.4344	971
ENST00000373237	ENSG00000126067	94.8025	454
ENST00000373241	ENSG00000079332	42.6724	2122
ENST00000373264	ENSG00000136807	13.3032	98
ENST00000373275	ENSG00000165288	7.46892	86
ENST00000373327	ENSG00000204104	1.86458	419
ENST00000373358	ENSG00000102390	8.94759	161
ENST00000373365	ENSG00000124767	345.246	2758
ENST00000373391	ENSG00000156639	10.4765	58
ENST00000373433	ENSG00000101413	23.6819	117
ENST00000373449	ENSG00000004455	59.7679	89
ENST00000373451	ENSG00000137200	36.1425	100
ENST00000373477	ENSG00000134684	64.0652	49
ENST00000373493	ENSG00000162521	14.3021	392
ENST00000373537	ENSG00000166619	36.009	530
ENST00000373547	ENSG00000119414	19.2768	149
ENST00000373563	ENSG00000204120	13.2346	93
ENST00000373610	ENSG00000084652	41.4463	1369
ENST00000373625	ENSG00000025800	21.1667	250
ENST00000373627	ENSG00000137409	59.6228	47
ENST00000373659	ENSG00000186130	6.68554	1409
ENST00000373670	ENSG00000056586	9.1102	71398
ENST00000373699	ENSG00000137168	75.6833	546
ENST00000373719	ENSG00000147162	48.0165	165
ENST00000373832	ENSG00000180198	117.97	118
ENST00000373840	ENSG00000119396	25.9575	641
ENST00000373872	ENSG00000118707	24.64	403
ENST00000373912	ENSG00000117748	96.0447	423
ENST00000373935	ENSG00000151151	3.9112	1670
ENST00000373944	ENSG00000122952	43.5259	4359
ENST00000374023	ENSG00000196821	29.8478	54
ENST00000374049	ENSG00000157693	3.16576	174
ENST00000374050	ENSG00000136888	119.946	106
ENST00000374114	ENSG00000244462	10.0888	27195
ENST00000374169	ENSG00000148229	53.8122	146
ENST00000374257	ENSG00000119314	13.1219	42170
ENST00000374274	ENSG00000147164	34.505	44
ENST00000374279	ENSG00000148154	7.29166	739
ENST00000374315	ENSG00000162430	38.6999	50
ENST00000374358	ENSG00000183726	53.0025	41
ENST00000374379	ENSG00000169504	63.5969	24174
ENST00000374423	ENSG00000204186	8.6321	526
ENST00000374450	ENSG00000242372	88.1655	119
ENST00000374561	ENSG00000117318	25.7506	47
ENST00000374580	ENSG00000204217	6.09034	6037
ENST00000374586	ENSG00000106771	13.4962	390
ENST00000374692	ENSG00000095209	19.538	24056
ENST00000374710	ENSG00000106701	1.96538	87
ENST00000374720	ENSG00000070214	5.26112	428
ENST00000374867	ENSG00000099250	4.91527	141
ENST00000374884	ENSG00000186767	3.42348	35191
ENST00000374888	ENSG00000198455	3.57612	143
ENST00000375151	ENSG00000158526	57.8791	148
ENST00000375344	ENSG00000148110	27.5977	419
ENST00000375360	ENSG00000158079	2.26633	283
ENST00000375370	ENSG00000198176	190.792	1626
ENST00000375436	ENSG00000179051	129.856	477
ENST00000375571	ENSG00000101367	149.928	676
ENST00000375749	ENSG00000101346	38.3921	204
ENST00000375759	ENSG00000065526	62.2296	150
ENST00000375859	ENSG00000106723	26.9683	363
ENST00000376016	ENSG00000136758	54.281	64
ENST00000376335	ENSG00000043355	55.9997	886
ENST00000376387	ENSG00000125304	69.7414	300
ENST00000376395	ENSG00000135018	52.2514	55
ENST00000376440	ENSG00000134882	0.105296	41
ENST00000376447	ENSG00000165105	12.4284	583
ENST00000376495	ENSG00000165312	5.976	928
ENST00000376499	ENSG00000196781	23.6291	56
ENST00000376547	ENSG00000102572	42.5732	66
ENST00000376582	ENSG00000126768	0	47
ENST00000376588	ENSG00000135069	84.6036	45
ENST00000376759	ENSG00000102317	36.2415	1365
ENST00000376958	ENSG00000152749	6.82918	23005
ENST00000377026	ENSG00000125814	6.98519	558
ENST00000377191	ENSG00000088930	91.2818	44
ENST00000377223	ENSG00000162441	15.3058	131
ENST00000377275	ENSG00000165997	19.7175	11722
ENST00000377364	ENSG00000124529	1.26555	571
ENST00000377386	ENSG00000152291	17.2602	764
ENST00000377390	ENSG00000168066	48.5742	1373
ENST00000377474	ENSG00000178695	29.3996	45196
ENST00000377575	ENSG00000182952	89.5403	45
ENST00000377625	ENSG00000136111	28.2272	146
ENST00000377658	ENSG00000162413	18.2716	113
ENST00000377698	ENSG00000137124	26.9426	91
ENST00000377705	ENSG00000162408	8.36732	169
ENST00000377727	ENSG00000158406	3.01663	1267
ENST00000377818	ENSG00000204899	63.0621	18113
ENST00000377885	ENSG00000137075	4.28615	120
ENST00000377967	ENSG00000147050	6.33536	48
ENST00000377970	ENSG00000136997	65.5393	692
ENST00000378026	ENSG00000136026	48.4702	534
ENST00000378037	ENSG00000136108	19.5504	1323
ENST00000378060	ENSG00000136100	22.0276	848
ENST00000378119	ENSG00000112308	41.9853	564
ENST00000378163	ENSG00000147044	7.14304	42
ENST00000378251	ENSG00000130764	51.4929	205
ENST00000378313	ENSG00000188493	27.3966	61
ENST00000378438	ENSG00000182220	75.2972	58
ENST00000378536	ENSG00000157933	39.2332	730
ENST00000378551	ENSG00000138032	4.97836	542
ENST00000378565	ENSG00000136156	98.4193	1143
ENST00000378609	ENSG00000078369	172.494	695
ENST00000378628	ENSG00000130962	4.04937	2061
ENST00000378700	ENSG00000172201	75.6727	3068
ENST00000378746	ENSG00000131437	8.39443	4542
ENST00000379083	ENSG00000091138	0.0216736	342
ENST00000379143	ENSG00000132646	457.199	106
ENST00000379205	ENSG00000205208	10.0905	68670
ENST00000379370	ENSG00000188157	29.5221	71
ENST00000379426	ENSG00000205269	8.19613	15078
ENST00000379484	ENSG00000012174	23.1656	331
ENST00000379485	ENSG00000165572	20.9535	220
ENST00000379509	ENSG00000172954	9.42436	1405
ENST00000379607	ENSG00000173674	93.6336	3082
ENST00000379719	ENSG00000205339	80.759	115
ENST00000379731	ENSG00000086062	10.8085	1777
ENST00000379757	ENSG00000239264	120.544	961
ENST00000379887	ENSG00000166233	25.8457	1072
ENST00000379951	ENSG00000138795	8.09284	1375
ENST00000379982	ENSG00000164292	24.1573	48
ENST00000380045	ENSG00000047634	55.8345	5910
ENST00000380071	ENSG00000133119	113.829	1570
ENST00000380172	ENSG00000099810	7.43638	26674
ENST00000380191	ENSG00000057608	139.416	296
ENST00000380494	ENSG00000113163	5.2153	56
ENST00000380542	ENSG00000205531	58.3599	475
ENST00000380615	ENSG00000102781	4.80565	2980
ENST00000380629	ENSG00000104765	17.0487	429
ENST00000380668	ENSG00000101911	71.2664	41
ENST00000380737	ENSG00000221914	20.9284	193
ENST00000380752	ENSG00000139514	33.4684	2118
ENST00000380773	ENSG00000124535	39.4058	83
ENST00000380874	ENSG00000054598	78.7671	667
ENST00000380909	ENSG00000170638	40.5873	47
ENST00000380916	ENSG00000175893	5.30227	4854
ENST00000380943	ENSG00000112851	19.2575	253
ENST00000380959	ENSG00000147862	4.40058	828
ENST00000381103	ENSG00000068796	27.2085	50
ENST00000381151	ENSG00000198743	3.70542	30980
ENST00000381199	ENSG00000155545	4.43934	49
ENST00000381237	ENSG00000104635	39.0899	2526
ENST00000381334	ENSG00000134851	45.5197	106
ENST00000381342	ENSG00000125835	518.11	277
ENST00000381513	ENSG00000066117	13.6135	561
ENST00000381538	ENSG00000170448	9.87167	106
ENST00000381736	ENSG00000139496	34.0685	4721
ENST00000382352	ENSG00000177764	22.8337	44
ENST00000382581	ENSG00000179010	274.536	238
ENST00000382891	ENSG00000109685	27.4584	44
ENST00000382936	ENSG00000168936	24.0984	49
ENST00000388712	ENSG00000135052	102.373	165
ENST00000388901	ENSG00000166200	15.4031	152
ENST00000389032	ENSG00000211455	10.9157	7091
ENST00000389063	ENSG00000172795	15.3676	200849
ENST00000389156	ENSG00000198780	7.93665	2074
ENST00000389851	ENSG00000163945	1.72447	196
ENST00000389924	ENSG00000198231	37.9481	99
ENST00000391411	ENSG00000212719	1.20977	48
ENST00000391971	ENSG00000168385	200.734	1075
ENST00000392066	ENSG00000123983	43.8412	111
ENST00000392112	ENSG00000130396	6.25652	44
ENST00000392121	ENSG00000197965	31.6813	240
ENST00000392129	ENSG00000143183	46.3402	336
ENST00000392132	ENSG00000079246	185.96	369
ENST00000392250	ENSG00000178904	18.5228	521
ENST00000392335	ENSG00000105676	19.9008	45
ENST00000392455	ENSG00000152492	8.04101	8519
ENST00000392539	ENSG00000128714	36.3218	47
ENST00000392708	ENSG00000134910	9.91805	49
ENST00000392723	ENSG00000143442	14.8503	115
ENST00000392876	ENSG00000111696	6.2764	320
ENST00000392993	ENSG00000175066	3.15174	42
ENST00000393085	ENSG00000105887	70.6597	9222
ENST00000393094	ENSG00000166266	11.1006	1541
ENST00000393203	ENSG00000134247	21.9071	89
ENST00000393262	ENSG00000179941	18.9109	53
ENST00000393370	ENSG00000119383	45.7788	329
ENST00000393437	ENSG00000170500	9.71436	156
ENST00000393487	ENSG00000071073	3.39668	1311
ENST00000393632	ENSG00000061987	2.13953	297
ENST00000393800	ENSG00000110075	18.1597	95
ENST00000393884	ENSG00000168256	18.9533	462
ENST00000394048	ENSG00000139641	30.9344	128
ENST00000394123	ENSG00000145907	17.2664	58240
ENST00000394334	ENSG00000134602	45.487	564
ENST00000394464	ENSG00000113580	11.9563	48
ENST00000394566	ENSG00000172716	43.6432	644
ENST00000394684	ENSG00000164023	7.26616	32526
ENST00000394806	ENSG00000155330	1.98119	31003
ENST00000394877	ENSG00000145331	3.54358	1932
ENST00000394886	ENSG00000094880	52.1889	591
ENST00000394936	ENSG00000197746	139.041	1813
ENST00000394976	ENSG00000181904	30.2087	8942
ENST00000395059	ENSG00000080603	29.1771	60
ENST00000395068	ENSG00000178719	13.6007	43
ENST00000395076	ENSG00000100614	3.18313	3254
ENST00000395094	ENSG00000169955	7.8534	87
ENST00000395284	ENSG00000170312	139.545	43
ENST00000395290	ENSG00000149187	23.514	63296
ENST00000395366	ENSG00000213639	10.2905	13094
ENST00000395375	ENSG00000198039	2.63956	41
ENST00000395468	ENSG00000168175	17.7601	5594
ENST00000395472	ENSG00000180008	10.2195	358
ENST00000395686	ENSG00000197930	13.9969	45
ENST00000395699	ENSG00000146676	19.4261	431
ENST00000395715	ENSG00000104447	2.87362	2277
ENST00000395719	ENSG00000138757	21.6809	2819
ENST00000395734	ENSG00000047849	21.7413	50
ENST00000395811	ENSG00000133030	16.0994	48
ENST00000395850	ENSG00000085063	37.6681	44
ENST00000395863	ENSG00000101144	27.5584	147
ENST00000395958	ENSG00000164924	105.167	99
ENST00000396032	ENSG00000101126	20.2576	156
ENST00000396049	ENSG00000114978	31.9187	3656
ENST00000396128	ENSG00000179454	1.92184	1005
ENST00000396183	ENSG00000168036	38.1564	1084
ENST00000396210	ENSG00000008394	57.2448	51
ENST00000396386	ENSG00000122565	210.664	124
ENST00000396393	ENSG00000129084	110.926	80
ENST00000396410	ENSG00000179889	42.5223	100
ENST00000396556	ENSG00000144645	1.44492	1945
ENST00000396667	ENSG00000106460	2.02108	19295
ENST00000396807	ENSG00000111653	14.5743	64
ENST00000396821	ENSG00000100201	109.297	1646
ENST00000396842	ENSG00000144597	14.9252	132
ENST00000396891	ENSG00000197903	119.028	47
ENST00000396926	ENSG00000070718	16.7316	152
ENST00000396981	ENSG00000132388	23.2773	1981
ENST00000397061	ENSG00000213965	48.4135	12509
ENST00000397066	ENSG00000162063	20.7616	41
ENST00000397128	ENSG00000132356	16.6701	6495
ENST00000397195	ENSG00000007168	39.1773	95
ENST00000397224	ENSG00000100350	26.8591	84
ENST00000397239	ENSG00000124795	157.977	2907
ENST00000397354	ENSG00000183337	25.773	190
ENST00000397560	ENSG00000006459	2.54754	4850
ENST00000397622	ENSG00000146842	18.3918	903
ENST00000397631	ENSG00000185090	17.0236	41
ENST00000397736	ENSG00000198431	35.4681	3306
ENST00000397786	ENSG00000108510	18.7345	2288
ENST00000397901	ENSG00000131165	28.104	41
ENST00000397997	ENSG00000166225	5.23112	1271
ENST00000398022	ENSG00000101337	33.6434	194
ENST00000398055	ENSG00000174206	3.65219	151
ENST00000398061	ENSG00000160216	16.4754	54
ENST00000398136	ENSG00000152558	73.9269	5658
ENST00000398238	ENSG00000073969	36.0118	62
ENST00000398316	ENSG00000102531	8.96061	451
ENST00000398399	ENSG00000206538	1.98194	3579
ENST00000398473	ENSG00000161813	18.5635	5329
ENST00000398505	ENSG00000173276	3.18124	49
ENST00000398557	ENSG00000131504	27.6823	702
ENST00000398637	ENSG00000111371	51.5825	485
ENST00000398675	ENSG00000151233	13.3	2230
ENST00000398812	ENSG00000106070	5.70287	45
ENST00000398844	ENSG00000113615	13.6338	1614
ENST00000398881	ENSG00000214736	441.234	44
ENST00000399022	ENSG00000141425	33.9352	272
ENST00000399061	ENSG00000172466	18.8542	7297
ENST00000399075	ENSG00000164096	21.9383	90
ENST00000399138	ENSG00000091542	68.6609	750
ENST00000399300	ENSG00000183808	8.49865	182
ENST00000399302	ENSG00000060749	11.8863	1517
ENST00000399503	ENSG00000095015	3.59784	147
ENST00000399613	ENSG00000152520	7.01188	588
ENST00000399788	ENSG00000073614	12.8679	1165
ENST00000399912	ENSG00000008735	8.80456	46
ENST00000399959	ENSG00000215301	151.581	135
ENST00000400000	ENSG00000101558	9.15875	2900
ENST00000400011	ENSG00000104067	12.029	206
ENST00000400075	ENSG00000154727	19.9109	43
ENST00000400198	ENSG00000134884	59.3869	915
ENST00000400259	ENSG00000070831	170.18	236
ENST00000401084	ENSG00000077549	90.7871	46
ENST00000401089	ENSG00000055070	39.1206	129
ENST00000401558	ENSG00000082898	83.7197	500
ENST00000402029	ENSG00000128626	101.512	43
ENST00000402093	ENSG00000219200	54.3966	57
ENST00000402364	ENSG00000151835	8.88636	158
ENST00000402377	ENSG00000196172	0.67529	362
ENST00000402563	ENSG00000177150	6.24805	151
ENST00000402673	ENSG00000152700	8.081	2066
ENST00000402752	ENSG00000099901	204.083	299
ENST00000402802	ENSG00000197461	3.08305	41
ENST00000402874	ENSG00000161011	55.1257	150
ENST00000403491	ENSG00000162599	2.64133	10769
ENST00000403681	ENSG00000149948	37.1016	58
ENST00000403747	ENSG00000103275	55.5331	119
ENST00000404233	ENSG00000149428	34.1646	234
ENST00000405384	ENSG00000119787	0	5545
ENST00000405409	ENSG00000100320	31.2382	99
ENST00000406606	ENSG00000160293	10.1003	61
ENST00000407029	ENSG00000196588	4.27523	48
ENST00000407418	ENSG00000183741	32.8376	170
ENST00000407426	ENSG00000163811	42.7037	67
ENST00000407627	ENSG00000066044	27.4595	7771
ENST00000407969	ENSG00000168137	22.6219	41
ENST00000409035	ENSG00000141979	0	273
ENST00000409185	ENSG00000152102	44.0347	1169
ENST00000409374	ENSG00000115364	31.1418	100857
ENST00000409411	ENSG00000138078	9.331	1291
ENST00000409528	ENSG00000170417	0.430595	96
ENST00000409753	ENSG00000189159	62.5819	51
ENST00000409804	ENSG00000065911	40.0924	622
ENST00000409906	ENSG00000103363	132.23	41
ENST00000409947	ENSG00000169967	5.69447	148
ENST00000410396	ENSG00000222328	16.9819	163
ENST00000410482	ENSG00000222414	0	66
ENST00000411529	ENSG00000170144	96.1081	99
ENST00000411768	ENSG00000163568	0	251
ENST00000411896	ENSG00000089351	24.1722	117
ENST00000412050	ENSG00000107864	0.359582	2458
ENST00000412431	ENSG00000230551	4.45695	33624
ENST00000412615	ENSG00000135148	27.4904	89
ENST00000412652	ENSG00000233571	2.01933	5277
ENST00000413454	ENSG00000213024	28.2701	234
ENST00000413566	ENSG00000070367	3.94168	122
ENST00000413699	ENSG00000174748	392.949	880
ENST00000414019	ENSG00000104687	31.7581	529
ENST00000414213	ENSG00000156869	3.66487	51
ENST00000414645	ENSG00000156162	6.19932	834
ENST00000415149	ENSG00000114439	13.7746	539
ENST00000415705	ENSG00000268163	0	60152
ENST00000415783	ENSG00000116001	9.73829	154
ENST00000415930	ENSG00000105220	49.3717	2093
ENST00000416247	ENSG00000224531	13.0397	1808
ENST00000417098	ENSG00000119042	6.37974	313
ENST00000417765	ENSG00000240963	0	559
ENST00000418032	ENSG00000167491	7.79746	168
ENST00000418115	ENSG00000067560	191.491	1007
ENST00000418163	ENSG00000250151	0	756
ENST00000418390	ENSG00000011007	14.0736	219
ENST00000419036	ENSG00000033867	3.26948	36988
ENST00000419869	ENSG00000023734	169.462	43
ENST00000420115	ENSG00000091527	24.2248	351
ENST00000420494	ENSG00000135334	32.1354	47
ENST00000420696	ENSG00000185630	16.0813	255
ENST00000421491	ENSG00000254535	0.740397	42
ENST00000422003	ENSG00000154114	4.25144	1297
ENST00000423270	ENSG00000181827	5.79889	41
ENST00000423484	ENSG00000234444	1.99157	2137
ENST00000423485	ENSG00000131747	188.529	1141
ENST00000423760	ENSG00000106443	4.84367	1197
ENST00000424349	ENSG00000225733	45.341	2879
ENST00000425020	ENSG00000155975	0.180983	44
ENST00000425382	ENSG00000164181	6.62505	8608
ENST00000425690	ENSG00000073008	13.6266	137
ENST00000426013	ENSG00000185787	205.258	385
ENST00000426261	ENSG00000272780	1.38618	48
ENST00000426263	ENSG00000117394	33.7446	98
ENST00000426398	ENSG00000117569	8.2778	184
ENST00000426431	ENSG00000185591	28.0198	583
ENST00000427044	ENSG00000163785	12.7323	64
ENST00000427197	ENSG00000176273	7.81701	47
ENST00000427476	ENSG00000105443	15.8027	88
ENST00000427512	ENSG00000197128	4.26373	60152
ENST00000427718	ENSG00000135108	19.1192	1286
ENST00000428084	ENSG00000128512	4.04168	58
ENST00000428670	ENSG00000070961	15.8162	2100
ENST00000428830	ENSG00000149554	7.47759	22440
ENST00000429178	ENSG00000164828	13.9851	625
ENST00000429772	ENSG00000134291	55.2235	157
ENST00000429829	ENSG00000229807	604.423	16286
ENST00000430069	ENSG00000177565	6.17929	43929
ENST00000430350	ENSG00000171867	23.8217	1736
ENST00000430430	ENSG00000205189	2.96589	30562
ENST00000431224	ENSG00000066654	14.0612	1580
ENST00000431522	ENSG00000125257	0.784069	422
ENST00000432176	ENSG00000122591	8.51471	759
ENST00000433307	ENSG00000107679	8.20685	1002
ENST00000433686	ENSG00000121413	9.58542	41
ENST00000433866	ENSG00000230989	121.665	106
ENST00000434724	ENSG00000103342	17.9964	1046
ENST00000435070	ENSG00000111605	26.6861	83810
ENST00000435120	ENSG00000089693	128.475	58
ENST00000435319	ENSG00000143337	15.157	56
ENST00000435634	ENSG00000223496	27.4261	203
ENST00000435822	ENSG00000138867	14.5826	44
ENST00000436012	ENSG00000161249	22.626	45
ENST00000436336	ENSG00000160917	23.8108	52
ENST00000436367	ENSG00000124788	5.01242	4179
ENST00000436444	ENSG00000136273	1.01071	16292
ENST00000436596	ENSG00000233016	84.6086	64
ENST00000436816	ENSG00000037749	19.7555	791
ENST00000436874	ENSG00000028203	7.37812	103
ENST00000436900	ENSG00000183283	84.012	220
ENST00000436909	ENSG00000121274	4.56889	2047
ENST00000437398	ENSG00000100014	10.1211	71
ENST00000437928	ENSG00000186522	4.10888	645
ENST00000438067	ENSG00000117425	0	1389
ENST00000438704	ENSG00000164104	322.101	606
ENST00000439061	ENSG00000177990	3.12399	313
ENST00000439220	ENSG00000103653	40.2111	396
ENST00000439343	ENSG00000259040	2.41102	961
ENST00000439392	ENSG00000240770	0.238546	804
ENST00000439958	ENSG00000149532	22.6995	46
ENST00000441499	ENSG00000105576	37.2528	87
ENST00000441746	ENSG00000227161	0	3900
ENST00000441802	ENSG00000083857	11.329	253
ENST00000442697	ENSG00000164031	4.51452	128
ENST00000442720	ENSG00000129810	6.31892	412
ENST00000442744	ENSG00000221983	33.6185	399
ENST00000442758	ENSG00000244563	1.65475	55
ENST00000442760	ENSG00000133112	2.56331	42
ENST00000442800	ENSG00000180233	0.446528	5440
ENST00000442819	ENSG00000169045	129.812	966
ENST00000443387	ENSG00000167635	159.915	316
ENST00000443622	ENSG00000228470	0.227531	48
ENST00000444376	ENSG00000153187	101.041	6873
ENST00000444449	ENSG00000072958	29.0477	226
ENST00000444717	ENSG00000261582	0.613132	119
ENST00000445593	ENSG00000104341	79.6156	50
ENST00000445680	ENSG00000243960	13.1361	81
ENST00000446041	ENSG00000114120	25.1865	325
ENST00000446231	ENSG00000157106	27.0118	2686
ENST00000446260	ENSG00000197982	29.4649	119
ENST00000446856	ENSG00000087274	25.7553	103
ENST00000447368	ENSG00000153560	19.7749	313
ENST00000447388	ENSG00000066136	19.9316	84
ENST00000447998	ENSG00000132912	41.1003	418
ENST00000448276	ENSG00000108604	54.0132	97
ENST00000448464	ENSG00000164938	0.981967	3911
ENST00000449098	ENSG00000092199	44.7612	48
ENST00000449363	ENSG00000236088	7.05268	41
ENST00000450142	ENSG00000058272	16.1679	1616
ENST00000450169	ENSG00000106355	18.0295	4476
ENST00000450189	ENSG00000048740	9.15828	11976
ENST00000450241	ENSG00000197782	7.30243	6301
ENST00000450554	ENSG00000063244	112.608	476
ENST00000450791	ENSG00000090615	11.7089	107
ENST00000451218	ENSG00000109189	8.56105	57
ENST00000451472	ENSG00000234631	0	7379
ENST00000451788	ENSG00000163743	1.78947	396
ENST00000451881	ENSG00000139842	33.5906	275
ENST00000452853	ENSG00000070087	65.6568	1001
ENST00000453386	ENSG00000136527	54.6467	756
ENST00000453527	ENSG00000164733	13.4696	44
ENST00000453744	ENSG00000109332	14.0596	3167
ENST00000453904	ENSG00000144445	0.974635	107
ENST00000454282	ENSG00000083312	37.0392	123665
ENST00000454652	ENSG00000114796	2.09177	6527
ENST00000455385	ENSG00000008282	52.5352	1817
ENST00000455785	ENSG00000117632	235.937	1337
ENST00000455895	ENSG00000160058	30.4039	101
ENST00000455950	ENSG00000156471	51.5281	104
ENST00000455959	ENSG00000140612	69.1932	45
ENST00000456057	ENSG00000124593	1.5707	44
ENST00000456182	ENSG00000146963	10.9552	3002
ENST00000456537	ENSG00000235979	0	118
ENST00000456936	ENSG00000134970	34.3576	9278
ENST00000457177	ENSG00000251369	5.88708	100
ENST00000457354	ENSG00000139921	46.8541	47683
ENST00000457408	ENSG00000158604	56.5941	665
ENST00000457654	ENSG00000108671	35.1703	41
ENST00000457974	ENSG00000104812	1.06049	46
ENST00000458198	ENSG00000237190	84.887	106
ENST00000458385	ENSG00000164323	16.2662	6063
ENST00000458537	ENSG00000136603	2.95345	2572
ENST00000458549	ENSG00000180694	6.96072	145481
ENST00000459187	ENSG00000238622	0	46
ENST00000459937	ENSG00000122783	1.04345	734
ENST00000460110	ENSG00000015676	24.2125	45
ENST00000461365	ENSG00000143543	5.04795	55
ENST00000461515	ENSG00000102786	0.484198	42
ENST00000462284	ENSG00000135679	22.9553	330
ENST00000462580	ENSG00000126216	1.9103	1705
ENST00000462683	ENSG00000181704	14.2189	2071
ENST00000463181	ENSG00000122566	20.2564	3193
ENST00000463374	ENSG00000152601	9.01743	3561
ENST00000464355	ENSG00000170266	5.89177	17761
ENST00000465139	ENSG00000140350	83.5762	1003
ENST00000465804	ENSG00000018408	10.3492	2471
ENST00000465941	ENSG00000257184	6.13104	2118
ENST00000466490	ENSG00000144867	28.7072	341
ENST00000466548	ENSG00000139737	14.4396	44
ENST00000466758	ENSG00000058063	0.565371	3682
ENST00000468812	ENSG00000196262	56.8523	41
ENST00000469702	ENSG00000115084	1.20555	212
ENST00000470014	ENSG00000092978	1.6493	4432
ENST00000470096	ENSG00000115998	0	154
ENST00000470137	ENSG00000151773	4.88784	412
ENST00000470487	ENSG00000173905	15.714	104
ENST00000472174	ENSG00000117410	58.3222	523
ENST00000472354	ENSG00000167526	106.554	85
ENST00000473025	ENSG00000244754	3.17998	3139
ENST00000473578	ENSG00000171735	55.9942	71
ENST00000473835	ENSG00000163714	18.7632	9445
ENST00000474524	ENSG00000144893	1.4581	256
ENST00000474889	ENSG00000144724	10.706	1822
ENST00000475937	ENSG00000114861	2.01133	45
ENST00000475997	ENSG00000188206	34.3208	6933
ENST00000476243	ENSG00000166582	73.7826	51
ENST00000476266	ENSG00000105221	35.2407	177
ENST00000477853	ENSG00000127463	7.50806	1202
ENST00000478090	ENSG00000135951	0.870969	325
ENST00000478691	ENSG00000125944	6.10362	2801
ENST00000479026	ENSG00000119866	2.13386	6876
ENST00000479237	ENSG00000148341	17.7685	43
ENST00000479309	ENSG00000152253	0	83
ENST00000480008	ENSG00000130024	34.2974	2782
ENST00000480824	ENSG00000198663	17.4735	42
ENST00000480945	ENSG00000197312	19.1057	2344
ENST00000481160	ENSG00000145743	1.61316	131
ENST00000481195	ENSG00000113575	64.9952	99
ENST00000481490	ENSG00000265817	0.575028	102
ENST00000481585	ENSG00000206199	0	1001
ENST00000482108	ENSG00000242265	101.887	965
ENST00000483359	ENSG00000214078	1.14939	27362
ENST00000485050	ENSG00000151576	14.2682	55
ENST00000485367	ENSG00000136271	82.806	44
ENST00000485577	ENSG00000048405	1.69276	136
ENST00000485685	ENSG00000005955	1.9269	43
ENST00000485702	ENSG00000161551	0.967183	470
ENST00000487029	ENSG00000124380	2.13879	1333
ENST00000487079	ENSG00000144231	6.99487	342
ENST00000487519	ENSG00000108064	36.5369	12077
ENST00000488902	ENSG00000198947	0	55
ENST00000489973	ENSG00000088448	17.8336	1588
ENST00000490444	ENSG00000080608	0.756924	18912
ENST00000490820	ENSG00000137504	19.2852	3037
ENST00000491511	ENSG00000144815	3.72535	2124
ENST00000492294	ENSG00000132424	0	1787
ENST00000492405	ENSG00000162613	2.53968	48739
ENST00000493442	ENSG00000123575	9.33974	18536
ENST00000494183	ENSG00000188517	6.20075	15981
ENST00000494361	ENSG00000123130	0.808492	1256
ENST00000494774	ENSG00000136279	26.6419	221
ENST00000494857	ENSG00000003989	24.5113	8306
ENST00000496427	ENSG00000106554	8.36785	44
ENST00000496459	ENSG00000147274	71.6036	114
ENST00000498926	ENSG00000247077	72.3555	656
ENST00000499847	ENSG00000138777	7.75488	167
ENST00000500728	ENSG00000163956	6.78995	50
ENST00000502346	ENSG00000174695	39.013	301
ENST00000502499	ENSG00000015479	171.347	42
ENST00000502976	ENSG00000169714	143.186	1680
ENST00000503362	ENSG00000129128	23.2548	6112
ENST00000503755	ENSG00000164180	1.88573	249
ENST00000503780	ENSG00000164118	4.2796	41
ENST00000503906	ENSG00000271793	5.76664	1362
ENST00000504154	ENSG00000145147	19.784	202
ENST00000504948	ENSG00000017260	4.18687	42
ENST00000504986	ENSG00000109133	6.83855	167099
ENST00000505490	ENSG00000183684	204.363	816
ENST00000506087	ENSG00000170088	4.73084	43
ENST00000506538	ENSG00000134987	15.5642	26658
ENST00000506997	ENSG00000272869	2.08952	101
ENST00000508032	ENSG00000109606	17.9108	1056
ENST00000508237	ENSG00000198740	4.18026	3337
ENST00000509018	ENSG00000158987	7.85651	300
ENST00000512005	ENSG00000250917	1.28964	44
ENST00000512560	ENSG00000177034	10.7745	21476
ENST00000512701	ENSG00000155158	0.820716	1383
ENST00000513060	ENSG00000204628	46.9334	331
ENST00000513458	ENSG00000153006	13.6039	252
ENST00000514344	ENSG00000153922	9.89314	291
ENST00000514548	ENSG00000251201	0.455566	10168
ENST00000514667	ENSG00000273217	0	86
ENST00000515314	ENSG00000103018	29.0745	179
ENST00000515829	ENSG00000116698	18.2852	133
ENST00000517608	ENSG00000104343	1.27125	31825
ENST00000518578	ENSG00000180815	0.143292	64
ENST00000518623	ENSG00000251191	0.0981835	49
ENST00000519004	ENSG00000070756	134.661	144
ENST00000519274	ENSG00000147364	2.82572	1647
ENST00000519676	ENSG00000174032	9.60307	42
ENST00000519824	ENSG00000153310	9.39305	173
ENST00000519948	ENSG00000253719	64.2269	93
ENST00000520401	ENSG00000258864	0	101
ENST00000520817	ENSG00000147533	24.6916	43
ENST00000521271	ENSG00000085719	33.8229	1125
ENST00000521614	ENSG00000104408	1.98521	1180
ENST00000521662	ENSG00000120533	87.5625	46
ENST00000521913	ENSG00000092964	7.35684	209
ENST00000522378	ENSG00000171320	1.26808	4857
ENST00000523111	ENSG00000169139	20.0308	383
ENST00000523944	ENSG00000104738	200.359	1491
ENST00000524431	ENSG00000101493	3.51291	575
ENST00000524820	ENSG00000170743	0.102658	90
ENST00000525354	ENSG00000213967	1.86137	952
ENST00000525842	ENSG00000196323	7.46644	1296
ENST00000526451	ENSG00000175376	7.72205	245
ENST00000526991	ENSG00000255112	16.9868	52
ENST00000527614	ENSG00000137713	4.44166	376
ENST00000527958	ENSG00000168092	30.9545	35705
ENST00000528080	ENSG00000166471	5.03809	14921
ENST00000529443	ENSG00000166086	16.5689	201
ENST00000529911	ENSG00000271885	8.08734	127
ENST00000529983	ENSG00000257594	2.30022	2728
ENST00000530167	ENSG00000188486	132.98	101
ENST00000530401	ENSG00000110429	1.69331	2624
ENST00000531177	ENSG00000099834	0	157
ENST00000532383	ENSG00000110321	3.67882	104
ENST00000535572	ENSG00000060237	27.3955	363
ENST00000535682	ENSG00000257073	0.878585	150
ENST00000535844	ENSG00000256861	0	60
ENST00000535923	ENSG00000215021	111.647	235
ENST00000536171	ENSG00000110108	28.0808	870
ENST00000536226	ENSG00000101343	19.3329	55
ENST00000536441	ENSG00000149212	14.8546	34472
ENST00000537239	ENSG00000256966	0.296488	55
ENST00000537981	ENSG00000133318	84.7391	62
ENST00000538010	ENSG00000110987	8.07976	158
ENST00000538065	ENSG00000163635	3.18584	93
ENST00000538446	ENSG00000111328	84.1057	207
ENST00000538489	ENSG00000152332	1.39746	58594
ENST00000538629	ENSG00000085365	2.57541	653
ENST00000538975	ENSG00000132361	19.8445	87
ENST00000539190	ENSG00000139323	1.29675	2728
ENST00000539276	ENSG00000174437	75.6255	590
ENST00000539294	ENSG00000185728	4.22697	634
ENST00000539921	ENSG00000255717	66.9859	829
ENST00000540001	ENSG00000058804	24.6828	751
ENST00000540163	ENSG00000076053	1.98506	162
ENST00000540557	ENSG00000255872	0	55
ENST00000540664	ENSG00000196233	5.66014	14840
ENST00000541002	ENSG00000235423	2.39412	58
ENST00000541112	ENSG00000137449	0.598479	18279
ENST00000541176	ENSG00000272897	0.392435	27362
ENST00000541515	ENSG00000269955	68.0571	50
ENST00000542068	ENSG00000144580	21.7854	86
ENST00000542104	ENSG00000153179	18.0624	4327
ENST00000542230	ENSG00000142188	5.12421	421
ENST00000542440	ENSG00000139718	3.63521	43
ENST00000542447	ENSG00000182985	21.9037	8835
ENST00000542569	ENSG00000156671	8.64853	4325
ENST00000542575	ENSG00000105281	158.068	494
ENST00000543341	ENSG00000111358	31.2972	217
ENST00000543473	ENSG00000111707	27.2759	5288
ENST00000543571	ENSG00000131023	8.14662	623
ENST00000543751	ENSG00000165304	8.06273	929
ENST00000543796	ENSG00000132341	118.608	2382
ENST00000544040	ENSG00000111642	54.3362	537
ENST00000544216	ENSG00000257103	0.985077	1711
ENST00000544228	ENSG00000063601	11.392	41
ENST00000545048	ENSG00000107937	54.3351	156
ENST00000545134	ENSG00000127311	1.52347	2548
ENST00000545170	ENSG00000066427	0.818317	581
ENST00000545606	ENSG00000111530	16.4818	4203
ENST00000545620	ENSG00000113658	10.2073	23610
ENST00000546079	ENSG00000104853	30.2269	55
ENST00000546361	ENSG00000085872	37.4002	230
ENST00000547240	ENSG00000072041	0	115
ENST00000547649	ENSG00000092841	561.239	41
ENST00000547992	ENSG00000135452	15.149	90
ENST00000548729	ENSG00000259075	1.02348	2728
ENST00000549982	ENSG00000198015	22.4825	928
ENST00000551330	ENSG00000079387	6.30101	42
ENST00000551726	ENSG00000251138	1.00832	357
ENST00000551812	ENSG00000076108	21.5252	167
ENST00000551840	ENSG00000111142	100.496	45
ENST00000552516	ENSG00000106799	6.97586	12372
ENST00000552819	ENSG00000197111	53.1661	318
ENST00000553116	ENSG00000111540	30.4273	213
ENST00000553202	ENSG00000257742	7.10016	854
ENST00000553612	ENSG00000165417	11.6506	70620
ENST00000553652	ENSG00000166165	693.177	186
ENST00000554943	ENSG00000100796	17.2966	48
ENST00000555531	ENSG00000256206	0.389416	80
ENST00000556029	ENSG00000120802	83.5633	838
ENST00000556369	ENSG00000100591	0.748839	46
ENST00000556492	ENSG00000139977	3.0913	8911
ENST00000556592	ENSG00000136319	0	5511
ENST00000556738	ENSG00000258768	0.668523	601
ENST00000557016	ENSG00000100632	166.957	128
ENST00000557487	ENSG00000182199	49.8932	267
ENST00000557822	ENSG00000069667	0	109
ENST00000558090	ENSG00000103942	3.72341	282
ENST00000558190	ENSG00000259634	0.572611	89
ENST00000558506	ENSG00000100664	39.0127	883
ENST00000558530	ENSG00000259399	4.87682	49
ENST00000558939	ENSG00000140332	8.21004	695
ENST00000560295	ENSG00000259758	14.6441	1187
ENST00000560328	ENSG00000067141	12.9815	101
ENST00000560400	ENSG00000259623	2.60071	13203
ENST00000560793	ENSG00000143418	52.8409	2396
ENST00000560883	ENSG00000184277	1.01826	14489
ENST00000561277	ENSG00000140391	237.418	1296
ENST00000561394	ENSG00000259639	0	83
ENST00000561424	ENSG00000166710	317.143	186
ENST00000561623	ENSG00000077235	33.9688	150
ENST00000561746	ENSG00000261098	0.749604	8767
ENST00000561887	ENSG00000261717	0	1402
ENST00000562435	ENSG00000171208	5.57971	2023
ENST00000563129	ENSG00000260566	0	2101
ENST00000563197	ENSG00000169592	14.5034	54
ENST00000563286	ENSG00000259959	1.89343	524
ENST00000563498	ENSG00000103024	60.7279	72
ENST00000563683	ENSG00000103549	60.2541	139
ENST00000563887	ENSG00000260548	306.884	1695
ENST00000563961	ENSG00000187555	22.6379	139
ENST00000564206	ENSG00000261409	450.452	10630
ENST00000564543	ENSG00000260272	1.01223	44
ENST00000565493	ENSG00000260032	77.7601	58
ENST00000566278	ENSG00000256069	0.100113	169
ENST00000566397	ENSG00000205937	134.536	336
ENST00000566423	ENSG00000128989	4.27959	15965
ENST00000566662	ENSG00000186153	0.329373	6774
ENST00000567020	ENSG00000162065	4.47645	5465
ENST00000567101	ENSG00000260027	19.4768	45
ENST00000567212	ENSG00000103353	55.2351	248
ENST00000568107	ENSG00000261609	1.6178	10211
ENST00000568544	ENSG00000103495	115.919	5546
ENST00000569360	ENSG00000261459	0	87
ENST00000569412	ENSG00000103264	0.60312	58
ENST00000569956	ENSG00000103502	41.4774	101
ENST00000570140	ENSG00000261799	4.2697	193
ENST00000570597	ENSG00000089902	11.0474	512
ENST00000571133	ENSG00000171490	25.6188	92
ENST00000571688	ENSG00000189067	11.1897	54
ENST00000571730	ENSG00000262660	0	51
ENST00000571732	ENSG00000108953	676.276	1134
ENST00000574941	ENSG00000126602	4.1697	64
ENST00000575890	ENSG00000263272	7.64799	108
ENST00000576274	ENSG00000080986	2.02777	384
ENST00000576917	ENSG00000184009	5.22761	3479
ENST00000578112	ENSG00000073584	71.588	50
ENST00000578114	ENSG00000118276	3.28178	21533
ENST00000578968	ENSG00000232956	46.6856	93
ENST00000579551	ENSG00000266816	0	150
ENST00000579991	ENSG00000264364	26.891	251
ENST00000580270	ENSG00000266368	0.53502	4175
ENST00000580301	ENSG00000109065	15.6967	45
ENST00000581230	ENSG00000108654	95.2928	355
ENST00000581487	ENSG00000183723	18.8532	121
ENST00000582081	ENSG00000108854	1.67732	42
ENST00000582730	ENSG00000136450	156.761	2858
ENST00000582866	ENSG00000263731	1.63189	1521
ENST00000582871	ENSG00000176619	110.131	784
ENST00000584912	ENSG00000125691	0.913453	1570
ENST00000585065	ENSG00000264112	4.20399	51
ENST00000585562	ENSG00000267261	0	70
ENST00000585916	ENSG00000078043	1.97926	16020
ENST00000585937	ENSG00000267059	5.60939	51
ENST00000586178	ENSG00000011258	15.6007	50
ENST00000586458	ENSG00000186020	8.54725	598
ENST00000586529	ENSG00000267303	0.956646	306
ENST00000586559	ENSG00000198182	0.932488	2254
ENST00000587209	ENSG00000131470	16.1501	187
ENST00000587309	ENSG00000186185	24.5391	44
ENST00000588040	ENSG00000267152	2.51132	961
ENST00000588240	ENSG00000172660	94.874	100
ENST00000588282	ENSG00000108639	49.8134	132
ENST00000588705	ENSG00000267228	1.2454	135
ENST00000588815	ENSG00000126247	189.482	284
ENST00000589115	ENSG00000167468	0.677775	50
ENST00000589203	ENSG00000175322	1.20151	41
ENST00000589228	ENSG00000108946	1.3495	18665
ENST00000590677	ENSG00000261824	13.5452	5960
ENST00000590717	ENSG00000236144	14.0979	41
ENST00000590750	ENSG00000267260	19.3226	92
ENST00000590943	ENSG00000104904	10.1192	256
ENST00000591344	ENSG00000267041	4.17944	698
ENST00000591446	ENSG00000167470	35.0108	343
ENST00000591462	ENSG00000130175	46.5239	59
ENST00000591871	ENSG00000099800	185.796	53
ENST00000591998	ENSG00000196110	0.640245	107
ENST00000592540	ENSG00000161888	13.331	580
ENST00000592965	ENSG00000071655	8.77115	19
ENST00000593268	ENSG00000167637	0	6770
ENST00000594496	ENSG00000088247	209.991	1221
ENST00000595265	ENSG00000269728	14.2862	49
ENST00000595508	ENSG00000269749	0.706831	6301
ENST00000595753	ENSG00000127526	8.34025	43
ENST00000595794	ENSG00000167747	8.1953	187
ENST00000596088	ENSG00000226381	1.95539	410
ENST00000596989	ENSG00000167232	1.21343	4885
ENST00000597314	ENSG00000105750	0	1948
ENST00000597731	ENSG00000104824	37.5129	385
ENST00000598188	ENSG00000105393	47.9603	53
ENST00000599159	ENSG00000105202	5.1209	35
ENST00000599328	ENSG00000197928	1.33875	3726
ENST00000600435	ENSG00000160352	2.17637	3847
ENST00000601390	ENSG00000105193	37.1801	186
ENST00000602206	ENSG00000130312	36.8439	70
ENST00000602450	ENSG00000270136	0	49
ENST00000602624	ENSG00000244038	197.843	98
ENST00000602750	ENSG00000139697	12.0283	317
ENST00000602812	ENSG00000230590	0.779594	868
ENST00000602885	ENSG00000270106	0.234679	2491
ENST00000602889	ENSG00000269967	0	814
[truncated: 11 more rows]
